# Supplementary material for: Task-relevant social cues affect whole-body approach-avoidance behavior
Source: Sci Rep. 2023 May 26;13:8568. doi: 10.1038/s41598-023-35033-7 (PMC10219979; doi:10.1038/s41598-023-35033-7)
Supplement: Supplementary file 2 — Supplementary Information 2. [file 41598_2023_35033_MOESM2_ESM.csv]

ppn	emotion	move	auto	correct	RT	trial	stimsex	mod
18	happy	approach	imp	TRUE	427.0	1	female	FP
18	happy	avoid	imp	TRUE	615.0	2	male	FP
18	happy	approach	imp	TRUE	424.0	3	female	FP
18	happy	avoid	imp	TRUE	360.0	4	male	FP
18	happy	avoid	imp	TRUE	453.0	5	male	FP
18	angry	avoid	imp	TRUE	409.0	6	male	FP
18	angry	avoid	imp	TRUE	405.0	7	male	FP
18	happy	approach	imp	TRUE	395.0	8	female	FP
18	angry	approach	imp	TRUE	466.0	9	female	FP
18	happy	avoid	imp	TRUE	367.0	10	male	FP
18	happy	avoid	imp	TRUE	464.0	11	male	FP
18	angry	approach	imp	TRUE	311.0	12	female	FP
18	angry	avoid	imp	TRUE	322.0	13	male	FP
18	happy	avoid	imp	TRUE	459.0	14	male	FP
18	angry	avoid	imp	TRUE	432.0	15	male	FP
18	happy	avoid	imp	TRUE	548.0	16	male	FP
18	angry	approach	imp	TRUE	307.0	17	female	FP
18	angry	approach	imp	TRUE	654.0	18	female	FP
18	angry	approach	imp	TRUE	407.0	19	female	FP
18	angry	approach	imp	TRUE	389.0	20	female	FP
18	angry	approach	imp	TRUE	493.0	21	female	FP
18	happy	approach	imp	TRUE	423.0	22	female	FP
18	happy	approach	imp	TRUE	399.0	23	female	FP
18	angry	avoid	imp	TRUE	318.0	24	male	FP
18	happy	approach	imp	TRUE	371.0	25	female	FP
18	happy	approach	imp	TRUE	365.0	26	female	FP
18	angry	approach	imp	TRUE	494.0	27	female	FP
18	happy	approach	imp	TRUE	508.0	28	female	FP
18	happy	avoid	imp	TRUE	438.0	29	male	FP
18	happy	avoid	imp	TRUE	246.0	30	male	FP
18	angry	avoid	imp	TRUE	268.0	31	male	FP
18	happy	avoid	imp	TRUE	365.0	32	male	FP
18	happy	approach	imp	TRUE	444.0	33	female	FP
18	angry	approach	imp	TRUE	351.0	34	female	FP
18	angry	approach	imp	TRUE	352.0	35	female	FP
18	angry	avoid	imp	TRUE	292.0	36	male	FP
18	happy	approach	imp	TRUE	381.0	37	female	FP
18	angry	avoid	imp	TRUE	283.0	38	male	FP
18	angry	avoid	imp	TRUE	678.0	39	male	FP
18	angry	avoid	imp	TRUE	336.0	40	male	FP
18	happy	approach	imp	TRUE	488.0	1	male	FP
18	happy	approach	imp	TRUE	337.0	2	male	FP
18	angry	avoid	imp	TRUE	340.0	3	female	FP
18	happy	approach	imp	TRUE	666.0	4	male	FP
18	angry	approach	imp	TRUE	360.0	5	male	FP
18	angry	avoid	imp	TRUE	273.0	6	female	FP
18	angry	approach	imp	TRUE	464.0	7	male	FP
18	angry	avoid	imp	TRUE	351.0	8	female	FP
18	angry	approach	imp	TRUE	290.0	9	male	FP
18	happy	avoid	imp	TRUE	337.0	10	female	FP
18	angry	avoid	imp	TRUE	367.0	11	female	FP
18	happy	approach	imp	TRUE	575.0	12	male	FP
18	angry	avoid	imp	TRUE	306.0	13	female	FP
18	angry	avoid	imp	TRUE	443.0	14	female	FP
18	happy	avoid	imp	TRUE	353.0	15	female	FP
18	happy	approach	imp	TRUE	428.0	16	male	FP
18	happy	avoid	imp	TRUE	384.0	17	female	FP
18	angry	avoid	imp	TRUE	367.0	18	female	FP
18	angry	approach	imp	TRUE	316.0	19	male	FP
18	happy	approach	imp	TRUE	443.0	20	male	FP
18	angry	approach	imp	TRUE	585.0	21	male	FP
18	happy	avoid	imp	TRUE	351.0	22	female	FP
18	angry	avoid	imp	TRUE	584.0	23	female	FP
18	happy	approach	imp	TRUE	302.0	24	male	FP
18	angry	approach	imp	TRUE	332.0	25	male	FP
18	happy	avoid	imp	TRUE	393.0	26	female	FP
18	happy	approach	imp	TRUE	323.0	27	male	FP
18	happy	approach	imp	TRUE	366.0	28	male	FP
18	angry	approach	imp	TRUE	365.0	29	male	FP
18	happy	approach	imp	TRUE	378.0	30	male	FP
18	angry	approach	imp	TRUE	475.0	31	male	FP
18	happy	avoid	imp	TRUE	494.0	32	female	FP
18	happy	avoid	imp	TRUE	391.0	33	female	FP
18	happy	avoid	imp	TRUE	344.0	34	female	FP
18	angry	avoid	imp	TRUE	493.0	35	female	FP
18	happy	avoid	imp	TRUE	372.0	36	female	FP
18	angry	approach	imp	TRUE	412.0	37	male	FP
18	angry	approach	imp	TRUE	470.0	38	male	FP
18	happy	avoid	imp	TRUE	257.0	39	female	FP
18	angry	avoid	imp	TRUE	467.0	40	female	FP
30	angry	avoid	imp	TRUE	368.0	1	female	FP
30	happy	avoid	imp	TRUE	342.0	2	female	FP
30	angry	avoid	imp	TRUE	267.0	3	female	FP
30	happy	avoid	imp	TRUE	356.0	4	female	FP
30	happy	approach	imp	TRUE	387.0	5	male	FP
30	angry	avoid	imp	TRUE	285.0	6	female	FP
30	angry	approach	imp	TRUE	409.0	7	male	FP
30	happy	avoid	imp	TRUE	368.0	8	female	FP
30	angry	approach	imp	TRUE	400.0	9	male	FP
30	angry	approach	imp	TRUE	311.0	10	male	FP
30	happy	approach	imp	TRUE	399.0	11	male	FP
30	happy	approach	imp	TRUE	327.0	12	male	FP
30	happy	approach	imp	TRUE	309.0	13	male	FP
30	happy	approach	imp	TRUE	312.0	14	male	FP
30	angry	avoid	imp	TRUE	296.0	15	female	FP
30	angry	avoid	imp	TRUE	402.0	16	female	FP
30	angry	approach	imp	TRUE	413.0	17	male	FP
30	angry	approach	imp	TRUE	396.0	18	male	FP
30	angry	avoid	imp	TRUE	395.0	19	female	FP
30	happy	approach	imp	TRUE	350.0	20	male	FP
30	angry	approach	imp	TRUE	287.0	21	male	FP
30	angry	avoid	imp	TRUE	354.0	22	female	FP
30	happy	approach	imp	TRUE	419.0	23	male	FP
30	angry	approach	imp	TRUE	374.0	24	male	FP
30	angry	approach	imp	TRUE	224.0	25	male	FP
30	angry	avoid	imp	TRUE	253.0	26	female	FP
30	angry	avoid	imp	TRUE	333.0	27	female	FP
30	happy	avoid	imp	TRUE	476.0	28	female	FP
30	happy	approach	imp	TRUE	384.0	29	male	FP
30	happy	approach	imp	TRUE	333.0	30	male	FP
30	happy	avoid	imp	TRUE	247.0	31	female	FP
30	happy	avoid	imp	TRUE	352.0	32	female	FP
30	happy	approach	imp	TRUE	432.0	33	male	FP
30	angry	approach	imp	TRUE	317.0	34	male	FP
30	angry	approach	imp	TRUE	312.0	35	male	FP
30	happy	avoid	imp	TRUE	298.0	36	female	FP
30	angry	avoid	imp	TRUE	417.0	37	female	FP
30	happy	avoid	imp	TRUE	482.0	38	female	FP
30	happy	avoid	imp	TRUE	388.0	39	female	FP
30	happy	avoid	imp	TRUE	356.0	40	female	FP
30	happy	approach	imp	TRUE	405.0	1	female	FP
30	happy	avoid	imp	TRUE	349.0	2	male	FP
30	angry	avoid	imp	TRUE	359.0	3	male	FP
30	angry	approach	imp	TRUE	333.0	4	female	FP
30	angry	approach	imp	TRUE	287.0	5	female	FP
30	happy	approach	imp	TRUE	308.0	6	female	FP
30	happy	avoid	imp	TRUE	373.0	7	male	FP
30	angry	approach	imp	TRUE	384.0	8	female	FP
30	angry	approach	imp	TRUE	254.0	9	female	FP
30	happy	avoid	imp	TRUE	248.0	10	male	FP
30	happy	avoid	imp	TRUE	343.0	11	male	FP
30	angry	avoid	imp	TRUE	335.0	12	male	FP
30	happy	approach	imp	TRUE	400.0	13	female	FP
30	angry	avoid	imp	TRUE	291.0	14	male	FP
30	angry	avoid	imp	TRUE	392.0	15	male	FP
30	angry	avoid	imp	TRUE	401.0	16	male	FP
30	happy	approach	imp	TRUE	229.0	17	female	FP
30	happy	avoid	imp	TRUE	292.0	18	male	FP
30	happy	avoid	imp	TRUE	344.0	19	male	FP
30	angry	approach	imp	TRUE	310.0	20	female	FP
30	happy	approach	imp	TRUE	383.0	21	female	FP
30	angry	approach	imp	TRUE	426.0	22	female	FP
30	happy	approach	imp	TRUE	316.0	23	female	FP
30	angry	approach	imp	TRUE	361.0	24	female	FP
30	happy	avoid	imp	TRUE	378.0	25	male	FP
30	angry	avoid	imp	TRUE	372.0	26	male	FP
30	angry	approach	imp	TRUE	456.0	27	female	FP
30	angry	avoid	imp	TRUE	306.0	28	male	FP
30	happy	avoid	imp	TRUE	372.0	29	male	FP
30	happy	approach	imp	TRUE	359.0	30	female	FP
30	happy	approach	imp	TRUE	254.0	31	female	FP
30	angry	approach	imp	TRUE	337.0	32	female	FP
30	happy	avoid	imp	TRUE	311.0	33	male	FP
30	angry	approach	imp	TRUE	333.0	34	female	FP
30	angry	avoid	imp	TRUE	318.0	35	male	FP
30	angry	avoid	imp	TRUE	357.0	36	male	FP
30	happy	approach	imp	TRUE	337.0	37	female	FP
30	happy	approach	imp	TRUE	389.0	38	female	FP
30	angry	avoid	imp	TRUE	240.0	39	male	FP
30	happy	avoid	imp	TRUE	387.0	40	male	FP
24	angry	approach	imp	FALSE	391.0	1	male	FP
24	angry	approach	imp	TRUE	406.0	2	male	FP
24	happy	approach	imp	TRUE	601.0	3	male	FP
24	angry	approach	imp	TRUE	415.0	4	male	FP
24	happy	approach	imp	TRUE	406.0	5	male	FP
24	angry	approach	imp	TRUE	488.0	6	male	FP
24	angry	approach	imp	TRUE	397.0	7	male	FP
24	angry	approach	imp	TRUE	399.0	8	male	FP
24	happy	approach	imp	TRUE	589.0	9	male	FP
24	happy	approach	imp	TRUE	882.0	10	male	FP
24	happy	avoid	imp	TRUE	454.0	11	female	FP
24	angry	approach	imp	TRUE	431.0	12	male	FP
24	angry	approach	imp	TRUE	375.0	13	male	FP
24	angry	approach	imp	TRUE	370.0	14	male	FP
24	angry	avoid	imp	TRUE	368.0	15	female	FP
24	angry	avoid	imp	TRUE	329.0	16	female	FP
24	happy	avoid	imp	TRUE	488.0	17	female	FP
24	happy	approach	imp	TRUE	518.0	18	male	FP
24	happy	avoid	imp	TRUE	390.0	19	female	FP
24	angry	approach	imp	TRUE	589.0	20	male	FP
24	happy	approach	imp	TRUE	407.0	21	male	FP
24	angry	avoid	imp	TRUE	344.0	22	female	FP
24	angry	avoid	imp	FALSE	402.0	23	female	FP
24	happy	avoid	imp	TRUE	472.0	24	female	FP
24	happy	approach	imp	TRUE	324.0	25	male	FP
24	angry	avoid	imp	FALSE	551.0	26	female	FP
24	happy	approach	imp	FALSE	417.0	27	male	FP
24	angry	avoid	imp	FALSE	892.0	28	female	FP
24	angry	avoid	imp	TRUE	472.0	29	female	FP
24	angry	avoid	imp	FALSE	575.0	30	female	FP
24	happy	approach	imp	TRUE	766.0	31	male	FP
24	angry	avoid	imp	TRUE	562.0	32	female	FP
24	happy	avoid	imp	TRUE	604.0	33	female	FP
24	happy	avoid	imp	FALSE	640.0	34	female	FP
24	happy	approach	imp	FALSE	665.0	35	male	FP
24	happy	avoid	imp	TRUE	579.0	36	female	FP
24	angry	avoid	imp	TRUE	684.0	37	female	FP
24	happy	avoid	imp	TRUE	643.0	38	female	FP
24	happy	avoid	imp	TRUE	657.0	39	female	FP
24	happy	avoid	imp	TRUE	576.0	40	female	FP
24	angry	approach	imp	TRUE	547.0	1	female	FP
24	happy	approach	imp	TRUE	594.0	2	female	FP
24	happy	approach	imp	TRUE	516.0	3	female	FP
24	angry	approach	imp	FALSE	756.0	4	female	FP
24	angry	avoid	imp	TRUE	534.0	5	male	FP
24	angry	avoid	imp	TRUE	593.0	6	male	FP
24	angry	approach	imp	TRUE	315.0	7	female	FP
24	angry	avoid	imp	TRUE	497.0	8	male	FP
24	angry	approach	imp	TRUE	474.0	9	female	FP
24	angry	approach	imp	TRUE	779.0	10	female	FP
24	happy	avoid	imp	TRUE	608.0	11	male	FP
24	happy	avoid	imp	TRUE	1289.0	12	male	FP
24	happy	avoid	imp	TRUE	576.0	13	male	FP
24	happy	approach	imp	FALSE	315.0	14	female	FP
24	angry	avoid	imp	TRUE	480.0	15	male	FP
24	happy	approach	imp	TRUE	346.0	16	female	FP
24	happy	avoid	imp	TRUE	515.0	17	male	FP
24	angry	avoid	imp	TRUE	603.0	18	male	FP
24	happy	avoid	imp	TRUE	552.0	19	male	FP
24	angry	approach	imp	TRUE	294.0	20	female	FP
24	angry	avoid	imp	TRUE	513.0	21	male	FP
24	angry	avoid	imp	FALSE	399.0	22	male	FP
24	angry	avoid	imp	TRUE	341.0	23	male	FP
24	happy	approach	imp	TRUE	305.0	24	female	FP
24	happy	avoid	imp	TRUE	430.0	25	male	FP
24	angry	avoid	imp	TRUE	498.0	26	male	FP
24	happy	approach	imp	FALSE	576.0	27	female	FP
24	happy	avoid	imp	TRUE	509.0	28	male	FP
24	angry	approach	imp	TRUE	299.0	29	female	FP
24	angry	approach	imp	TRUE	848.0	30	female	FP
24	happy	avoid	imp	TRUE	521.0	31	male	FP
24	happy	approach	imp	FALSE	315.0	32	female	FP
24	angry	approach	imp	TRUE	1033.0	33	female	FP
24	angry	avoid	imp	TRUE	560.0	34	male	FP
24	angry	approach	imp	TRUE	991.0	35	female	FP
24	happy	avoid	imp	TRUE	516.0	36	male	FP
24	happy	approach	imp	TRUE	570.0	37	female	FP
24	happy	approach	imp	FALSE	1390.0	38	female	FP
24	happy	approach	imp	TRUE	675.0	39	female	FP
24	happy	avoid	imp	FALSE	533.0	40	male	FP
25	angry	avoid	imp	FALSE	870.0	1	female	FP
25	happy	avoid	imp	TRUE	495.0	2	female	FP
25	angry	avoid	imp	TRUE	797.0	3	female	FP
25	happy	avoid	imp	TRUE	490.0	4	female	FP
25	happy	approach	imp	TRUE	582.0	5	male	FP
25	angry	avoid	imp	TRUE	769.0	6	female	FP
25	angry	approach	imp	TRUE	729.0	7	male	FP
25	happy	avoid	imp	TRUE	647.0	8	female	FP
25	angry	approach	imp	TRUE	522.0	9	male	FP
25	angry	approach	imp	FALSE	920.0	10	male	FP
25	happy	approach	imp	FALSE	1107.0	11	male	FP
25	happy	approach	imp	TRUE	576.0	12	male	FP
25	happy	approach	imp	TRUE	595.0	13	male	FP
25	happy	approach	imp	TRUE	1056.0	14	male	FP
25	angry	avoid	imp	TRUE	1382.0	15	female	FP
25	angry	avoid	imp	TRUE	876.0	16	female	FP
25	angry	approach	imp	TRUE	749.0	17	male	FP
25	angry	approach	imp	TRUE	829.0	18	male	FP
25	angry	avoid	imp	TRUE	805.0	19	female	FP
25	happy	approach	imp	FALSE	709.0	20	male	FP
25	angry	approach	imp	FALSE	974.0	21	male	FP
25	angry	avoid	imp	TRUE	755.0	22	female	FP
25	happy	approach	imp	TRUE	437.0	23	male	FP
25	angry	approach	imp	TRUE	932.0	24	male	FP
25	angry	approach	imp	TRUE	628.0	25	male	FP
25	angry	avoid	imp	TRUE	636.0	26	female	FP
25	angry	avoid	imp	TRUE	817.0	27	female	FP
25	happy	avoid	imp	TRUE	1222.0	28	female	FP
25	happy	approach	imp	TRUE	545.0	29	male	FP
25	happy	approach	imp	TRUE	443.0	30	male	FP
25	happy	avoid	imp	TRUE	962.0	31	female	FP
25	happy	avoid	imp	FALSE	1008.0	32	female	FP
25	happy	approach	imp	FALSE	448.0	33	male	FP
25	angry	approach	imp	TRUE	1001.0	34	male	FP
25	angry	approach	imp	FALSE	1113.0	35	male	FP
25	happy	avoid	imp	FALSE	1289.0	36	female	FP
25	angry	avoid	imp	FALSE	1062.0	37	female	FP
25	happy	avoid	imp	TRUE	1496.0	38	female	FP
25	happy	avoid	imp	TRUE	805.0	39	female	FP
25	happy	avoid	imp	TRUE	745.0	40	female	FP
25	happy	approach	imp	TRUE	726.0	1	female	FP
25	happy	avoid	imp	TRUE	594.0	2	male	FP
25	angry	avoid	imp	TRUE	537.0	3	male	FP
25	angry	approach	imp	TRUE	602.0	4	female	FP
25	angry	approach	imp	TRUE	861.0	5	female	FP
25	happy	approach	imp	TRUE	619.0	6	female	FP
25	happy	avoid	imp	TRUE	1231.0	7	male	FP
25	angry	approach	imp	TRUE	536.0	8	female	FP
25	angry	approach	imp	TRUE	687.0	9	female	FP
25	happy	avoid	imp	FALSE	879.0	10	male	FP
25	happy	avoid	imp	TRUE	798.0	11	male	FP
25	angry	avoid	imp	TRUE	538.0	12	male	FP
25	happy	approach	imp	TRUE	413.0	13	female	FP
25	angry	avoid	imp	TRUE	846.0	14	male	FP
25	angry	avoid	imp	TRUE	739.0	15	male	FP
25	angry	avoid	imp	TRUE	782.0	16	male	FP
25	happy	approach	imp	TRUE	917.0	17	female	FP
25	happy	avoid	imp	FALSE	619.0	18	male	FP
25	happy	avoid	imp	TRUE	662.0	19	male	FP
25	angry	approach	imp	TRUE	513.0	20	female	FP
25	happy	approach	imp	TRUE	1103.0	21	female	FP
25	angry	approach	imp	TRUE	611.0	22	female	FP
25	happy	approach	imp	TRUE	924.0	23	female	FP
25	angry	approach	imp	TRUE	752.0	24	female	FP
25	happy	avoid	imp	FALSE	739.0	25	male	FP
25	angry	avoid	imp	TRUE	784.0	26	male	FP
25	angry	approach	imp	TRUE	745.0	27	female	FP
25	angry	avoid	imp	TRUE	1098.0	28	male	FP
25	happy	avoid	imp	TRUE	618.0	29	male	FP
25	happy	approach	imp	TRUE	746.0	30	female	FP
25	happy	approach	imp	TRUE	704.0	31	female	FP
25	angry	approach	imp	TRUE	1061.0	32	female	FP
25	happy	avoid	imp	TRUE	640.0	33	male	FP
25	angry	approach	imp	TRUE	783.0	34	female	FP
25	angry	avoid	imp	FALSE	868.0	35	male	FP
25	angry	avoid	imp	FALSE	801.0	36	male	FP
25	happy	approach	imp	TRUE	649.0	37	female	FP
25	happy	approach	imp	TRUE	681.0	38	female	FP
25	angry	avoid	imp	FALSE	975.0	39	male	FP
25	happy	avoid	imp	TRUE	686.0	40	male	FP
31	angry	avoid	imp	FALSE	621.0	1	male	FP
31	happy	approach	imp	TRUE	418.0	2	female	FP
31	angry	avoid	imp	TRUE	369.0	3	male	FP
31	angry	approach	imp	FALSE	840.0	4	female	FP
31	angry	avoid	imp	FALSE	716.0	5	male	FP
31	angry	approach	imp	TRUE	878.0	6	female	FP
31	happy	avoid	imp	FALSE	758.0	7	male	FP
31	angry	avoid	imp	FALSE	720.0	8	male	FP
31	happy	approach	imp	FALSE	793.0	9	female	FP
31	happy	avoid	imp	FALSE	1019.0	10	male	FP
31	angry	avoid	imp	FALSE	620.0	11	male	FP
31	angry	approach	imp	TRUE	808.0	12	female	FP
31	angry	avoid	imp	FALSE	723.0	13	male	FP
31	angry	approach	imp	TRUE	1729.0	14	female	FP
31	angry	approach	imp	TRUE	313.0	15	female	FP
31	happy	approach	imp	TRUE	766.0	16	female	FP
31	angry	approach	imp	FALSE	850.0	17	female	FP
31	happy	approach	imp	TRUE	732.0	18	female	FP
31	angry	approach	imp	TRUE	965.0	19	female	FP
31	angry	approach	imp	TRUE	540.0	20	female	FP
31	angry	approach	imp	TRUE	807.0	21	female	FP
31	angry	avoid	imp	TRUE	448.0	22	male	FP
31	angry	avoid	imp	TRUE	1653.0	23	male	FP
31	angry	avoid	imp	TRUE	564.0	24	male	FP
31	angry	approach	imp	TRUE	496.0	25	female	FP
31	happy	approach	imp	TRUE	599.0	26	female	FP
31	happy	approach	imp	FALSE	874.0	27	female	FP
31	angry	avoid	imp	TRUE	933.0	28	male	FP
31	happy	avoid	imp	FALSE	730.0	29	male	FP
31	happy	approach	imp	TRUE	1066.0	30	female	FP
31	happy	approach	imp	TRUE	449.0	31	female	FP
31	happy	avoid	imp	FALSE	725.0	32	male	FP
31	happy	avoid	imp	FALSE	664.0	33	male	FP
31	happy	approach	imp	TRUE	951.0	34	female	FP
31	happy	approach	imp	FALSE	1049.0	35	female	FP
31	happy	avoid	imp	FALSE	672.0	36	male	FP
31	happy	avoid	imp	FALSE	588.0	37	male	FP
31	happy	avoid	imp	FALSE	747.0	38	male	FP
31	happy	avoid	imp	FALSE	727.0	39	male	FP
31	happy	avoid	imp	TRUE	711.0	40	male	FP
31	angry	approach	imp	TRUE	539.0	1	male	FP
31	angry	avoid	imp	FALSE	742.0	2	female	FP
31	angry	approach	imp	TRUE	321.0	3	male	FP
31	happy	approach	imp	TRUE	552.0	4	male	FP
31	happy	approach	imp	TRUE	439.0	5	male	FP
31	happy	avoid	imp	TRUE	509.0	6	female	FP
31	happy	avoid	imp	FALSE	664.0	7	female	FP
31	angry	avoid	imp	TRUE	982.0	8	female	FP
31	happy	approach	imp	TRUE	499.0	9	male	FP
31	angry	approach	imp	TRUE	871.0	10	male	FP
31	happy	avoid	imp	FALSE	708.0	11	female	FP
31	angry	approach	imp	TRUE	887.0	12	male	FP
31	angry	avoid	imp	TRUE	745.0	13	female	FP
31	angry	avoid	imp	TRUE	609.0	14	female	FP
31	angry	approach	imp	TRUE	1094.0	15	male	FP
31	happy	approach	imp	TRUE	779.0	16	male	FP
31	happy	approach	imp	TRUE	870.0	17	male	FP
31	happy	approach	imp	TRUE	1084.0	18	male	FP
31	angry	approach	imp	TRUE	955.0	19	male	FP
31	angry	approach	imp	TRUE	420.0	20	male	FP
31	happy	avoid	imp	FALSE	748.0	21	female	FP
31	happy	avoid	imp	TRUE	717.0	22	female	FP
31	happy	approach	imp	TRUE	848.0	23	male	FP
31	happy	avoid	imp	TRUE	748.0	24	female	FP
31	angry	avoid	imp	FALSE	831.0	25	female	FP
31	happy	approach	imp	TRUE	947.0	26	male	FP
31	happy	avoid	imp	TRUE	631.0	27	female	FP
31	happy	avoid	imp	FALSE	880.0	28	female	FP
31	angry	approach	imp	TRUE	981.0	29	male	FP
31	angry	avoid	imp	TRUE	710.0	30	female	FP
31	happy	approach	imp	TRUE	444.0	31	male	FP
31	angry	approach	imp	TRUE	764.0	32	male	FP
31	happy	avoid	imp	TRUE	882.0	33	female	FP
31	angry	avoid	imp	TRUE	866.0	34	female	FP
31	angry	avoid	imp	TRUE	508.0	35	female	FP
31	angry	avoid	imp	TRUE	766.0	36	female	FP
31	happy	avoid	imp	TRUE	962.0	37	female	FP
31	angry	avoid	imp	TRUE	568.0	38	female	FP
31	happy	approach	imp	TRUE	334.0	39	male	FP
31	angry	approach	imp	TRUE	401.0	40	male	FP
19	angry	approach	imp	TRUE	1111.0	1	male	FP
19	angry	avoid	imp	TRUE	603.0	2	female	FP
19	happy	avoid	imp	TRUE	1120.0	3	female	FP
19	angry	approach	imp	TRUE	1292.0	4	male	FP
19	happy	approach	imp	TRUE	958.0	5	male	FP
19	happy	approach	imp	TRUE	696.0	6	male	FP
19	angry	avoid	imp	TRUE	585.0	7	female	FP
19	happy	avoid	imp	TRUE	574.0	8	female	FP
19	happy	avoid	imp	TRUE	517.0	9	female	FP
19	angry	avoid	imp	TRUE	830.0	10	female	FP
19	angry	avoid	imp	TRUE	933.0	11	female	FP
19	angry	avoid	imp	TRUE	574.0	12	female	FP
19	angry	avoid	imp	TRUE	716.0	13	female	FP
19	angry	avoid	imp	TRUE	527.0	14	female	FP
19	angry	approach	imp	TRUE	1196.0	15	male	FP
19	happy	approach	imp	TRUE	730.0	16	male	FP
19	angry	avoid	imp	TRUE	477.0	17	female	FP
19	angry	avoid	imp	FALSE	1168.0	18	female	FP
19	happy	approach	imp	FALSE	689.0	19	male	FP
19	happy	avoid	imp	TRUE	720.0	20	female	FP
19	angry	approach	imp	TRUE	1072.0	21	male	FP
19	happy	approach	imp	TRUE	772.0	22	male	FP
19	angry	avoid	imp	TRUE	415.0	23	female	FP
19	happy	avoid	imp	TRUE	1027.0	24	female	FP
19	happy	avoid	imp	TRUE	566.0	25	female	FP
19	happy	approach	imp	TRUE	810.0	26	male	FP
19	angry	approach	imp	TRUE	1315.0	27	male	FP
19	angry	approach	imp	TRUE	1366.0	28	male	FP
19	angry	approach	imp	TRUE	1072.0	29	male	FP
19	angry	approach	imp	TRUE	1381.0	30	male	FP
19	happy	avoid	imp	TRUE	505.0	31	female	FP
19	happy	approach	imp	FALSE	707.0	32	male	FP
19	happy	avoid	imp	TRUE	1114.0	33	female	FP
19	angry	approach	imp	FALSE	1019.0	34	male	FP
19	happy	avoid	imp	TRUE	679.0	35	female	FP
19	happy	avoid	imp	TRUE	1260.0	36	female	FP
19	happy	approach	imp	TRUE	600.0	37	male	FP
19	happy	approach	imp	TRUE	1257.0	38	male	FP
19	happy	approach	imp	TRUE	566.0	39	male	FP
19	angry	approach	imp	TRUE	664.0	40	male	FP
19	angry	approach	imp	TRUE	591.0	1	female	FP
19	happy	approach	imp	TRUE	393.0	2	female	FP
19	angry	avoid	imp	TRUE	926.0	3	male	FP
19	happy	approach	imp	TRUE	1033.0	4	female	FP
19	happy	avoid	imp	TRUE	791.0	5	male	FP
19	angry	avoid	imp	TRUE	646.0	6	male	FP
19	happy	avoid	imp	TRUE	519.0	7	male	FP
19	angry	avoid	imp	TRUE	535.0	8	male	FP
19	happy	avoid	imp	TRUE	846.0	9	male	FP
19	happy	avoid	imp	FALSE	944.0	10	male	FP
19	happy	approach	imp	TRUE	653.0	11	female	FP
19	angry	approach	imp	TRUE	1131.0	12	female	FP
19	happy	avoid	imp	TRUE	463.0	13	male	FP
19	happy	avoid	imp	TRUE	898.0	14	male	FP
19	angry	approach	imp	TRUE	1212.0	15	female	FP
19	happy	approach	imp	FALSE	678.0	16	female	FP
19	happy	avoid	imp	TRUE	724.0	17	male	FP
19	angry	avoid	imp	FALSE	985.0	18	male	FP
19	angry	approach	imp	TRUE	660.0	19	female	FP
19	happy	approach	imp	TRUE	1238.0	20	female	FP
19	happy	approach	imp	FALSE	1141.0	21	female	FP
19	happy	approach	imp	TRUE	747.0	22	female	FP
19	happy	approach	imp	TRUE	1365.0	23	female	FP
19	happy	avoid	imp	TRUE	949.0	24	male	FP
19	angry	approach	imp	TRUE	694.0	25	female	FP
19	angry	approach	imp	TRUE	913.0	26	female	FP
19	angry	approach	imp	TRUE	674.0	27	female	FP
19	happy	approach	imp	TRUE	1578.0	28	female	FP
19	happy	approach	imp	TRUE	915.0	29	female	FP
19	happy	avoid	imp	TRUE	824.0	30	male	FP
19	happy	avoid	imp	TRUE	751.0	31	male	FP
19	angry	avoid	imp	TRUE	554.0	32	male	FP
19	angry	approach	imp	TRUE	771.0	33	female	FP
19	angry	avoid	imp	TRUE	933.0	34	male	FP
19	angry	approach	imp	FALSE	721.0	35	female	FP
19	angry	approach	imp	TRUE	816.0	36	female	FP
19	angry	avoid	imp	TRUE	946.0	37	male	FP
19	angry	avoid	imp	TRUE	1298.0	38	male	FP
19	angry	avoid	imp	TRUE	1014.0	39	male	FP
19	angry	avoid	imp	TRUE	565.0	40	male	FP
27	angry	avoid	imp	TRUE	571.0	1	male	FP
27	angry	approach	imp	TRUE	856.0	2	female	FP
27	happy	approach	imp	TRUE	473.0	3	female	FP
27	angry	avoid	imp	TRUE	636.0	4	male	FP
27	happy	avoid	imp	TRUE	881.0	5	male	FP
27	happy	avoid	imp	TRUE	1155.0	6	male	FP
27	angry	approach	imp	TRUE	1110.0	7	female	FP
27	happy	approach	imp	TRUE	972.0	8	female	FP
27	happy	approach	imp	TRUE	1015.0	9	female	FP
27	angry	approach	imp	TRUE	1174.0	10	female	FP
27	angry	approach	imp	TRUE	1138.0	11	female	FP
27	angry	approach	imp	TRUE	962.0	12	female	FP
27	angry	approach	imp	TRUE	984.0	13	female	FP
27	angry	approach	imp	TRUE	1058.0	14	female	FP
27	angry	avoid	imp	TRUE	659.0	15	male	FP
27	happy	avoid	imp	TRUE	1139.0	16	male	FP
27	angry	approach	imp	TRUE	1024.0	17	female	FP
27	angry	approach	imp	TRUE	942.0	18	female	FP
27	happy	avoid	imp	TRUE	858.0	19	male	FP
27	happy	approach	imp	TRUE	564.0	20	female	FP
27	angry	avoid	imp	TRUE	373.0	21	male	FP
27	happy	avoid	imp	TRUE	705.0	22	male	FP
27	angry	approach	imp	TRUE	963.0	23	female	FP
27	happy	approach	imp	TRUE	1074.0	24	female	FP
27	happy	approach	imp	TRUE	834.0	25	female	FP
27	happy	avoid	imp	TRUE	571.0	26	male	FP
27	angry	avoid	imp	TRUE	658.0	27	male	FP
27	angry	avoid	imp	TRUE	850.0	28	male	FP
27	angry	avoid	imp	TRUE	773.0	29	male	FP
27	angry	avoid	imp	TRUE	1336.0	30	male	FP
27	happy	approach	imp	TRUE	870.0	31	female	FP
27	happy	avoid	imp	TRUE	573.0	32	male	FP
27	happy	approach	imp	TRUE	1092.0	33	female	FP
27	angry	avoid	imp	TRUE	1194.0	34	male	FP
27	happy	approach	imp	TRUE	1075.0	35	female	FP
27	happy	approach	imp	TRUE	1310.0	36	female	FP
27	happy	avoid	imp	TRUE	582.0	37	male	FP
27	happy	avoid	imp	TRUE	504.0	38	male	FP
27	happy	avoid	imp	TRUE	1085.0	39	male	FP
27	angry	avoid	imp	TRUE	834.0	40	male	FP
27	angry	avoid	imp	TRUE	827.0	1	female	FP
27	happy	avoid	imp	TRUE	1047.0	2	female	FP
27	angry	approach	imp	TRUE	1082.0	3	male	FP
27	happy	avoid	imp	TRUE	931.0	4	female	FP
27	happy	approach	imp	TRUE	1624.0	5	male	FP
27	angry	approach	imp	TRUE	1355.0	6	male	FP
27	happy	approach	imp	TRUE	1367.0	7	male	FP
27	angry	approach	imp	TRUE	1580.0	8	male	FP
27	happy	approach	imp	TRUE	1213.0	9	male	FP
27	happy	approach	imp	TRUE	1019.0	10	male	FP
27	happy	avoid	imp	TRUE	820.0	11	female	FP
27	angry	avoid	imp	TRUE	1004.0	12	female	FP
27	happy	approach	imp	TRUE	1210.0	13	male	FP
27	happy	approach	imp	TRUE	1213.0	14	male	FP
27	angry	avoid	imp	TRUE	696.0	15	female	FP
27	happy	avoid	imp	TRUE	852.0	16	female	FP
27	happy	approach	imp	TRUE	1072.0	17	male	FP
27	angry	approach	imp	TRUE	1147.0	18	male	FP
27	angry	avoid	imp	TRUE	1010.0	19	female	FP
27	happy	avoid	imp	TRUE	761.0	20	female	FP
27	happy	avoid	imp	TRUE	762.0	21	female	FP
27	happy	avoid	imp	TRUE	633.0	22	female	FP
27	happy	avoid	imp	TRUE	900.0	23	female	FP
27	happy	approach	imp	TRUE	1004.0	24	male	FP
27	angry	avoid	imp	TRUE	661.0	25	female	FP
27	angry	avoid	imp	TRUE	597.0	26	female	FP
27	angry	avoid	imp	TRUE	727.0	27	female	FP
27	happy	avoid	imp	TRUE	736.0	28	female	FP
27	happy	avoid	imp	TRUE	694.0	29	female	FP
27	happy	approach	imp	TRUE	1037.0	30	male	FP
27	happy	approach	imp	TRUE	730.0	31	male	FP
27	angry	approach	imp	TRUE	1171.0	32	male	FP
27	angry	avoid	imp	TRUE	763.0	33	female	FP
27	angry	approach	imp	TRUE	1134.0	34	male	FP
27	angry	avoid	imp	TRUE	725.0	35	female	FP
27	angry	avoid	imp	TRUE	783.0	36	female	FP
27	angry	approach	imp	TRUE	1432.0	37	male	FP
27	angry	approach	imp	TRUE	2427.0	38	male	FP
27	angry	approach	imp	TRUE	1307.0	39	male	FP
27	angry	approach	imp	TRUE	1195.0	40	male	FP
32	angry	avoid	imp	FALSE	55.0	1	male	FP
32	angry	approach	imp	TRUE	266.0	2	female	FP
32	happy	approach	imp	TRUE	218.0	3	female	FP
32	angry	avoid	imp	TRUE	219.0	4	male	FP
32	happy	avoid	imp	TRUE	241.0	5	male	FP
32	happy	avoid	imp	TRUE	215.0	6	male	FP
32	angry	approach	imp	TRUE	260.0	7	female	FP
32	happy	approach	imp	TRUE	338.0	8	female	FP
32	happy	approach	imp	TRUE	342.0	9	female	FP
32	angry	approach	imp	TRUE	526.0	10	female	FP
32	angry	approach	imp	TRUE	368.0	11	female	FP
32	angry	approach	imp	TRUE	254.0	12	female	FP
32	angry	approach	imp	TRUE	258.0	13	female	FP
32	angry	approach	imp	TRUE	365.0	14	female	FP
32	angry	avoid	imp	TRUE	226.0	15	male	FP
32	happy	avoid	imp	TRUE	276.0	16	male	FP
32	angry	approach	imp	TRUE	254.0	17	female	FP
32	angry	approach	imp	TRUE	333.0	18	female	FP
32	happy	avoid	imp	TRUE	210.0	19	male	FP
32	happy	approach	imp	TRUE	184.0	20	female	FP
32	angry	avoid	imp	TRUE	189.0	21	male	FP
32	happy	avoid	imp	FALSE	256.0	22	male	FP
32	angry	approach	imp	TRUE	305.0	23	female	FP
32	happy	approach	imp	TRUE	508.0	24	female	FP
32	happy	approach	imp	TRUE	512.0	25	female	FP
32	happy	avoid	imp	TRUE	167.0	26	male	FP
32	angry	avoid	imp	TRUE	259.0	27	male	FP
32	angry	avoid	imp	TRUE	255.0	28	male	FP
32	angry	avoid	imp	TRUE	232.0	29	male	FP
32	angry	avoid	imp	TRUE	283.0	30	male	FP
32	happy	approach	imp	TRUE	332.0	31	female	FP
32	happy	avoid	imp	TRUE	391.0	32	male	FP
32	happy	approach	imp	TRUE	383.0	33	female	FP
32	angry	avoid	imp	TRUE	407.0	34	male	FP
32	happy	approach	imp	TRUE	212.0	35	female	FP
32	happy	approach	imp	TRUE	320.0	36	female	FP
32	happy	avoid	imp	TRUE	290.0	37	male	FP
32	happy	avoid	imp	TRUE	212.0	38	male	FP
32	happy	avoid	imp	TRUE	201.0	39	male	FP
32	angry	avoid	imp	TRUE	307.0	40	male	FP
32	angry	avoid	imp	FALSE	283.0	1	female	FP
32	happy	avoid	imp	FALSE	319.0	2	female	FP
32	angry	approach	imp	TRUE	274.0	3	male	FP
32	happy	avoid	imp	TRUE	287.0	4	female	FP
32	happy	approach	imp	TRUE	349.0	5	male	FP
32	angry	approach	imp	FALSE	289.0	6	male	FP
32	happy	approach	imp	TRUE	453.0	7	male	FP
32	angry	approach	imp	TRUE	386.0	8	male	FP
32	happy	approach	imp	TRUE	370.0	9	male	FP
32	happy	approach	imp	TRUE	424.0	10	male	FP
32	happy	avoid	imp	TRUE	300.0	11	female	FP
32	angry	avoid	imp	TRUE	307.0	12	female	FP
32	happy	approach	imp	FALSE	242.0	13	male	FP
32	happy	approach	imp	TRUE	221.0	14	male	FP
32	angry	avoid	imp	TRUE	227.0	15	female	FP
32	happy	avoid	imp	TRUE	174.0	16	female	FP
32	happy	approach	imp	TRUE	216.0	17	male	FP
32	angry	approach	imp	TRUE	303.0	18	male	FP
32	angry	avoid	imp	FALSE	68.0	19	female	FP
32	happy	avoid	imp	TRUE	261.0	20	female	FP
32	happy	avoid	imp	TRUE	251.0	21	female	FP
32	happy	avoid	imp	TRUE	346.0	22	female	FP
32	happy	avoid	imp	TRUE	200.0	23	female	FP
32	happy	approach	imp	TRUE	305.0	24	male	FP
32	angry	avoid	imp	TRUE	473.0	25	female	FP
32	angry	avoid	imp	TRUE	283.0	26	female	FP
32	angry	avoid	imp	TRUE	301.0	27	female	FP
32	happy	avoid	imp	TRUE	303.0	28	female	FP
32	happy	avoid	imp	TRUE	195.0	29	female	FP
32	happy	approach	imp	TRUE	257.0	30	male	FP
32	happy	approach	imp	TRUE	224.0	31	male	FP
32	angry	approach	imp	TRUE	447.0	32	male	FP
32	angry	avoid	imp	TRUE	291.0	33	female	FP
32	angry	approach	imp	TRUE	405.0	34	male	FP
32	angry	avoid	imp	TRUE	305.0	35	female	FP
32	angry	avoid	imp	TRUE	381.0	36	female	FP
32	angry	approach	imp	TRUE	294.0	37	male	FP
32	angry	approach	imp	TRUE	232.0	38	male	FP
32	angry	approach	imp	TRUE	417.0	39	male	FP
32	angry	approach	imp	TRUE	293.0	40	male	FP
26	happy	avoid	imp	TRUE	425.0	1	female	FP
26	happy	approach	imp	TRUE	417.0	2	male	FP
26	happy	avoid	imp	TRUE	328.0	3	female	FP
26	happy	approach	imp	TRUE	303.0	4	male	FP
26	happy	approach	imp	TRUE	357.0	5	male	FP
26	angry	approach	imp	TRUE	394.0	6	male	FP
26	angry	approach	imp	TRUE	331.0	7	male	FP
26	happy	avoid	imp	TRUE	247.0	8	female	FP
26	angry	avoid	imp	TRUE	318.0	9	female	FP
26	happy	approach	imp	TRUE	454.0	10	male	FP
26	happy	approach	imp	TRUE	372.0	11	male	FP
26	angry	avoid	imp	TRUE	221.0	12	female	FP
26	angry	approach	imp	TRUE	284.0	13	male	FP
26	happy	approach	imp	TRUE	293.0	14	male	FP
26	angry	approach	imp	TRUE	396.0	15	male	FP
26	happy	approach	imp	TRUE	365.0	16	male	FP
26	angry	avoid	imp	TRUE	318.0	17	female	FP
26	angry	avoid	imp	TRUE	324.0	18	female	FP
26	angry	avoid	imp	TRUE	502.0	19	female	FP
26	angry	avoid	imp	TRUE	331.0	20	female	FP
26	angry	avoid	imp	TRUE	385.0	21	female	FP
26	happy	avoid	imp	TRUE	239.0	22	female	FP
26	happy	avoid	imp	TRUE	297.0	23	female	FP
26	angry	approach	imp	TRUE	257.0	24	male	FP
26	happy	avoid	imp	TRUE	388.0	25	female	FP
26	happy	avoid	imp	TRUE	223.0	26	female	FP
26	angry	avoid	imp	TRUE	273.0	27	female	FP
26	happy	avoid	imp	TRUE	539.0	28	female	FP
26	happy	approach	imp	TRUE	255.0	29	male	FP
26	happy	approach	imp	TRUE	247.0	30	male	FP
26	angry	approach	imp	TRUE	255.0	31	male	FP
26	happy	approach	imp	TRUE	358.0	32	male	FP
26	happy	avoid	imp	TRUE	315.0	33	female	FP
26	angry	avoid	imp	TRUE	198.0	34	female	FP
26	angry	avoid	imp	TRUE	400.0	35	female	FP
26	angry	approach	imp	TRUE	246.0	36	male	FP
26	happy	avoid	imp	TRUE	397.0	37	female	FP
26	angry	approach	imp	TRUE	329.0	38	male	FP
26	angry	approach	imp	TRUE	218.0	39	male	FP
26	angry	approach	imp	TRUE	275.0	40	male	FP
26	happy	avoid	imp	TRUE	326.0	1	male	FP
26	happy	avoid	imp	TRUE	184.0	2	male	FP
26	angry	approach	imp	TRUE	307.0	3	female	FP
26	happy	avoid	imp	TRUE	290.0	4	male	FP
26	angry	avoid	imp	TRUE	411.0	5	male	FP
26	angry	approach	imp	TRUE	298.0	6	female	FP
26	angry	avoid	imp	TRUE	347.0	7	male	FP
26	angry	approach	imp	TRUE	352.0	8	female	FP
26	angry	avoid	imp	TRUE	322.0	9	male	FP
26	happy	approach	imp	TRUE	228.0	10	female	FP
26	angry	approach	imp	TRUE	348.0	11	female	FP
26	happy	avoid	imp	TRUE	362.0	12	male	FP
26	angry	approach	imp	TRUE	274.0	13	female	FP
26	angry	approach	imp	TRUE	222.0	14	female	FP
26	happy	approach	imp	TRUE	276.0	15	female	FP
26	happy	avoid	imp	TRUE	364.0	16	male	FP
26	happy	approach	imp	TRUE	327.0	17	female	FP
26	angry	approach	imp	TRUE	366.0	18	female	FP
26	angry	avoid	imp	TRUE	238.0	19	male	FP
26	happy	avoid	imp	TRUE	268.0	20	male	FP
26	angry	avoid	imp	TRUE	311.0	21	male	FP
26	happy	approach	imp	TRUE	259.0	22	female	FP
26	angry	approach	imp	TRUE	329.0	23	female	FP
26	happy	avoid	imp	TRUE	352.0	24	male	FP
26	angry	avoid	imp	TRUE	224.0	25	male	FP
26	happy	approach	imp	TRUE	198.0	26	female	FP
26	happy	avoid	imp	TRUE	297.0	27	male	FP
26	happy	avoid	imp	TRUE	302.0	28	male	FP
26	angry	avoid	imp	TRUE	282.0	29	male	FP
26	happy	avoid	imp	TRUE	331.0	30	male	FP
26	angry	avoid	imp	TRUE	259.0	31	male	FP
26	happy	approach	imp	TRUE	413.0	32	female	FP
26	happy	approach	imp	TRUE	269.0	33	female	FP
26	happy	approach	imp	TRUE	295.0	34	female	FP
26	angry	approach	imp	TRUE	353.0	35	female	FP
26	happy	approach	imp	TRUE	348.0	36	female	FP
26	angry	avoid	imp	TRUE	353.0	37	male	FP
26	angry	avoid	imp	TRUE	322.0	38	male	FP
26	happy	approach	imp	TRUE	255.0	39	female	FP
26	angry	approach	imp	TRUE	425.0	40	female	FP
22	angry	avoid	imp	FALSE	402.0	1	male	FP
22	angry	approach	imp	TRUE	319.0	2	female	FP
22	happy	approach	imp	TRUE	355.0	3	female	FP
22	angry	avoid	imp	TRUE	375.0	4	male	FP
22	happy	avoid	imp	TRUE	363.0	5	male	FP
22	happy	avoid	imp	TRUE	345.0	6	male	FP
22	angry	approach	imp	TRUE	437.0	7	female	FP
22	happy	approach	imp	TRUE	403.0	8	female	FP
22	happy	approach	imp	TRUE	335.0	9	female	FP
22	angry	approach	imp	TRUE	534.0	10	female	FP
22	angry	approach	imp	TRUE	353.0	11	female	FP
22	angry	approach	imp	TRUE	332.0	12	female	FP
22	angry	approach	imp	TRUE	261.0	13	female	FP
22	angry	approach	imp	TRUE	308.0	14	female	FP
22	angry	avoid	imp	TRUE	403.0	15	male	FP
22	happy	avoid	imp	TRUE	473.0	16	male	FP
22	angry	approach	imp	TRUE	306.0	17	female	FP
22	angry	approach	imp	TRUE	362.0	18	female	FP
22	happy	avoid	imp	TRUE	316.0	19	male	FP
22	happy	approach	imp	TRUE	291.0	20	female	FP
22	angry	avoid	imp	TRUE	294.0	21	male	FP
22	happy	avoid	imp	TRUE	446.0	22	male	FP
22	angry	approach	imp	TRUE	450.0	23	female	FP
22	happy	approach	imp	TRUE	332.0	24	female	FP
22	happy	approach	imp	TRUE	442.0	25	female	FP
22	happy	avoid	imp	TRUE	411.0	26	male	FP
22	angry	avoid	imp	TRUE	396.0	27	male	FP
22	angry	avoid	imp	TRUE	455.0	28	male	FP
22	angry	avoid	imp	TRUE	407.0	29	male	FP
22	angry	avoid	imp	TRUE	365.0	30	male	FP
22	happy	approach	imp	TRUE	399.0	31	female	FP
22	happy	avoid	imp	TRUE	370.0	32	male	FP
22	happy	approach	imp	TRUE	492.0	33	female	FP
22	angry	avoid	imp	TRUE	347.0	34	male	FP
22	happy	approach	imp	TRUE	462.0	35	female	FP
22	happy	approach	imp	TRUE	431.0	36	female	FP
22	happy	avoid	imp	TRUE	359.0	37	male	FP
22	happy	avoid	imp	TRUE	373.0	38	male	FP
22	happy	avoid	imp	TRUE	351.0	39	male	FP
22	angry	avoid	imp	TRUE	343.0	40	male	FP
22	angry	avoid	imp	TRUE	830.0	1	female	FP
22	happy	avoid	imp	TRUE	373.0	2	female	FP
22	angry	approach	imp	TRUE	514.0	3	male	FP
22	happy	avoid	imp	TRUE	354.0	4	female	FP
22	happy	approach	imp	TRUE	297.0	5	male	FP
22	angry	approach	imp	TRUE	620.0	6	male	FP
22	happy	approach	imp	TRUE	392.0	7	male	FP
22	angry	approach	imp	TRUE	890.0	8	male	FP
22	happy	approach	imp	FALSE	773.0	9	male	FP
22	happy	approach	imp	TRUE	364.0	10	male	FP
22	happy	avoid	imp	TRUE	353.0	11	female	FP
22	angry	avoid	imp	TRUE	540.0	12	female	FP
22	happy	approach	imp	TRUE	426.0	13	male	FP
22	happy	approach	imp	TRUE	769.0	14	male	FP
22	angry	avoid	imp	TRUE	492.0	15	female	FP
22	happy	avoid	imp	TRUE	400.0	16	female	FP
22	happy	approach	imp	TRUE	393.0	17	male	FP
22	angry	approach	imp	FALSE	363.0	18	male	FP
22	angry	avoid	imp	TRUE	379.0	19	female	FP
22	happy	avoid	imp	TRUE	425.0	20	female	FP
22	happy	avoid	imp	TRUE	449.0	21	female	FP
22	happy	avoid	imp	TRUE	433.0	22	female	FP
22	happy	avoid	imp	TRUE	374.0	23	female	FP
22	happy	approach	imp	FALSE	424.0	24	male	FP
22	angry	avoid	imp	TRUE	442.0	25	female	FP
22	angry	avoid	imp	TRUE	496.0	26	female	FP
22	angry	avoid	imp	TRUE	469.0	27	female	FP
22	happy	avoid	imp	TRUE	437.0	28	female	FP
22	happy	avoid	imp	TRUE	320.0	29	female	FP
22	happy	approach	imp	FALSE	920.0	30	male	FP
22	happy	approach	imp	FALSE	381.0	31	male	FP
22	angry	approach	imp	FALSE	360.0	32	male	FP
22	angry	avoid	imp	TRUE	330.0	33	female	FP
22	angry	approach	imp	TRUE	420.0	34	male	FP
22	angry	avoid	imp	TRUE	367.0	35	female	FP
22	angry	avoid	imp	FALSE	314.0	36	female	FP
22	angry	approach	imp	TRUE	581.0	37	male	FP
22	angry	approach	imp	TRUE	693.0	38	male	FP
22	angry	approach	imp	FALSE	1088.0	39	male	FP
22	angry	approach	imp	FALSE	376.0	40	male	FP
23	angry	avoid	imp	TRUE	753.0	1	female	FP
23	happy	approach	imp	TRUE	468.0	2	male	FP
23	angry	approach	imp	TRUE	387.0	3	male	FP
23	happy	approach	imp	TRUE	473.0	4	male	FP
23	happy	approach	imp	TRUE	382.0	5	male	FP
23	angry	avoid	imp	TRUE	352.0	6	female	FP
23	angry	approach	imp	TRUE	531.0	7	male	FP
23	happy	approach	imp	TRUE	397.0	8	male	FP
23	angry	approach	imp	TRUE	483.0	9	male	FP
23	angry	avoid	imp	TRUE	317.0	10	female	FP
23	angry	approach	imp	TRUE	411.0	11	male	FP
23	happy	avoid	imp	TRUE	180.0	12	female	FP
23	happy	approach	imp	TRUE	598.0	13	male	FP
23	angry	avoid	imp	TRUE	321.0	14	female	FP
23	happy	approach	imp	TRUE	314.0	15	male	FP
23	happy	avoid	imp	TRUE	455.0	16	female	FP
23	angry	avoid	imp	TRUE	442.0	17	female	FP
23	angry	avoid	imp	TRUE	392.0	18	female	FP
23	angry	avoid	imp	TRUE	494.0	19	female	FP
23	angry	avoid	imp	TRUE	677.0	20	female	FP
23	happy	avoid	imp	TRUE	413.0	21	female	FP
23	happy	approach	imp	TRUE	671.0	22	male	FP
23	happy	approach	imp	TRUE	857.0	23	male	FP
23	happy	avoid	imp	TRUE	440.0	24	female	FP
23	angry	approach	imp	TRUE	484.0	25	male	FP
23	happy	avoid	imp	TRUE	489.0	26	female	FP
23	angry	approach	imp	TRUE	491.0	27	male	FP
23	happy	avoid	imp	TRUE	360.0	28	female	FP
23	angry	avoid	imp	TRUE	468.0	29	female	FP
23	angry	approach	imp	TRUE	673.0	30	male	FP
23	angry	avoid	imp	TRUE	375.0	31	female	FP
23	happy	approach	imp	TRUE	523.0	32	male	FP
23	angry	approach	imp	TRUE	390.0	33	male	FP
23	happy	approach	imp	TRUE	371.0	34	male	FP
23	angry	approach	imp	TRUE	983.0	35	male	FP
23	happy	avoid	imp	TRUE	1000.0	36	female	FP
23	angry	approach	imp	TRUE	711.0	37	male	FP
23	happy	avoid	imp	TRUE	450.0	38	female	FP
23	happy	avoid	imp	TRUE	463.0	39	female	FP
23	happy	avoid	imp	TRUE	558.0	40	female	FP
23	happy	approach	imp	TRUE	445.0	1	female	FP
23	happy	avoid	imp	TRUE	608.0	2	male	FP
23	happy	avoid	imp	TRUE	436.0	3	male	FP
23	happy	avoid	imp	TRUE	451.0	4	male	FP
23	happy	approach	imp	TRUE	474.0	5	female	FP
23	happy	avoid	imp	TRUE	299.0	6	male	FP
23	happy	approach	imp	TRUE	333.0	7	female	FP
23	angry	avoid	imp	TRUE	508.0	8	male	FP
23	happy	approach	imp	TRUE	688.0	9	female	FP
23	angry	avoid	imp	TRUE	549.0	10	male	FP
23	happy	avoid	imp	TRUE	1076.0	11	male	FP
23	happy	approach	imp	TRUE	511.0	12	female	FP
23	happy	avoid	imp	TRUE	485.0	13	male	FP
23	angry	approach	imp	TRUE	433.0	14	female	FP
23	angry	avoid	imp	TRUE	320.0	15	male	FP
23	angry	approach	imp	TRUE	315.0	16	female	FP
23	angry	approach	imp	TRUE	553.0	17	female	FP
23	angry	avoid	imp	TRUE	445.0	18	male	FP
23	happy	approach	imp	TRUE	464.0	19	female	FP
23	happy	approach	imp	TRUE	460.0	20	female	FP
23	angry	approach	imp	TRUE	560.0	21	female	FP
23	angry	approach	imp	TRUE	437.0	22	female	FP
23	angry	avoid	imp	TRUE	693.0	23	male	FP
23	angry	approach	imp	TRUE	528.0	24	female	FP
23	angry	avoid	imp	TRUE	569.0	25	male	FP
23	angry	avoid	imp	TRUE	574.0	26	male	FP
23	angry	approach	imp	TRUE	588.0	27	female	FP
23	angry	approach	imp	TRUE	348.0	28	female	FP
23	angry	avoid	imp	TRUE	238.0	29	male	FP
23	happy	avoid	imp	TRUE	465.0	30	male	FP
23	happy	avoid	imp	TRUE	367.0	31	male	FP
23	angry	approach	imp	TRUE	603.0	32	female	FP
23	angry	approach	imp	TRUE	451.0	33	female	FP
23	happy	approach	imp	TRUE	437.0	34	female	FP
23	happy	avoid	imp	TRUE	359.0	35	male	FP
23	angry	avoid	imp	TRUE	443.0	36	male	FP
23	angry	avoid	imp	TRUE	275.0	37	male	FP
23	happy	approach	imp	TRUE	465.0	38	female	FP
23	happy	avoid	imp	TRUE	418.0	39	male	FP
23	happy	approach	imp	TRUE	493.0	40	female	FP
21	happy	avoid	imp	FALSE	688.0	1	male	FP
21	happy	approach	imp	TRUE	420.0	2	female	FP
21	happy	approach	imp	FALSE	573.0	3	female	FP
21	angry	avoid	imp	FALSE	670.0	4	male	FP
21	angry	approach	imp	TRUE	606.0	5	female	FP
21	angry	avoid	imp	TRUE	485.0	6	male	FP
21	angry	approach	imp	TRUE	584.0	7	female	FP
21	angry	approach	imp	TRUE	532.0	8	female	FP
21	angry	avoid	imp	TRUE	644.0	9	male	FP
21	angry	avoid	imp	TRUE	475.0	10	male	FP
21	angry	avoid	imp	FALSE	416.0	11	male	FP
21	happy	approach	imp	TRUE	609.0	12	female	FP
21	angry	avoid	imp	FALSE	417.0	13	male	FP
21	angry	approach	imp	FALSE	646.0	14	female	FP
21	angry	avoid	imp	TRUE	528.0	15	male	FP
21	angry	approach	imp	TRUE	418.0	16	female	FP
21	happy	avoid	imp	TRUE	648.0	17	male	FP
21	angry	avoid	imp	TRUE	386.0	18	male	FP
21	happy	approach	imp	TRUE	423.0	19	female	FP
21	happy	avoid	imp	TRUE	438.0	20	male	FP
21	angry	avoid	imp	TRUE	454.0	21	male	FP
21	angry	approach	imp	FALSE	624.0	22	female	FP
21	angry	avoid	imp	FALSE	864.0	23	male	FP
21	angry	approach	imp	TRUE	678.0	24	female	FP
21	happy	approach	imp	TRUE	431.0	25	female	FP
21	angry	approach	imp	TRUE	327.0	26	female	FP
21	happy	approach	imp	FALSE	603.0	27	female	FP
21	angry	approach	imp	FALSE	621.0	28	female	FP
21	angry	approach	imp	TRUE	517.0	29	female	FP
21	happy	approach	imp	TRUE	566.0	30	female	FP
21	happy	approach	imp	TRUE	433.0	31	female	FP
21	happy	avoid	imp	TRUE	509.0	32	male	FP
21	happy	approach	imp	TRUE	385.0	33	female	FP
21	happy	avoid	imp	TRUE	517.0	34	male	FP
21	happy	avoid	imp	FALSE	393.0	35	male	FP
21	happy	approach	imp	TRUE	491.0	36	female	FP
21	happy	avoid	imp	TRUE	162.0	37	male	FP
21	happy	avoid	imp	TRUE	403.0	38	male	FP
21	happy	avoid	imp	FALSE	790.0	39	male	FP
21	happy	avoid	imp	TRUE	553.0	40	male	FP
21	angry	approach	imp	TRUE	392.0	1	male	FP
21	angry	avoid	imp	TRUE	530.0	2	female	FP
21	angry	approach	imp	TRUE	283.0	3	male	FP
21	happy	approach	imp	TRUE	429.0	4	male	FP
21	happy	approach	imp	FALSE	750.0	5	male	FP
21	happy	avoid	imp	FALSE	346.0	6	female	FP
21	happy	avoid	imp	TRUE	526.0	7	female	FP
21	angry	avoid	imp	TRUE	510.0	8	female	FP
21	happy	approach	imp	FALSE	572.0	9	male	FP
21	angry	approach	imp	TRUE	694.0	10	male	FP
21	happy	avoid	imp	TRUE	697.0	11	female	FP
21	angry	approach	imp	TRUE	636.0	12	male	FP
21	angry	avoid	imp	FALSE	920.0	13	female	FP
21	angry	avoid	imp	TRUE	562.0	14	female	FP
21	angry	approach	imp	FALSE	587.0	15	male	FP
21	happy	approach	imp	TRUE	622.0	16	male	FP
21	happy	approach	imp	TRUE	494.0	17	male	FP
21	happy	approach	imp	TRUE	464.0	18	male	FP
21	angry	approach	imp	FALSE	559.0	19	male	FP
21	angry	approach	imp	TRUE	525.0	20	male	FP
21	happy	avoid	imp	TRUE	632.0	21	female	FP
21	happy	avoid	imp	TRUE	524.0	22	female	FP
21	happy	approach	imp	TRUE	570.0	23	male	FP
21	happy	avoid	imp	FALSE	598.0	24	female	FP
21	angry	avoid	imp	TRUE	409.0	25	female	FP
21	happy	approach	imp	FALSE	50.0	26	male	FP
21	happy	avoid	imp	FALSE	556.0	27	female	FP
21	happy	avoid	imp	TRUE	638.0	28	female	FP
21	angry	approach	imp	FALSE	701.0	29	male	FP
21	angry	avoid	imp	TRUE	431.0	30	female	FP
21	happy	approach	imp	TRUE	561.0	31	male	FP
21	angry	approach	imp	FALSE	601.0	32	male	FP
21	happy	avoid	imp	TRUE	514.0	33	female	FP
21	angry	avoid	imp	TRUE	523.0	34	female	FP
21	angry	avoid	imp	TRUE	459.0	35	female	FP
21	angry	avoid	imp	FALSE	469.0	36	female	FP
21	happy	avoid	imp	TRUE	539.0	37	female	FP
21	angry	avoid	imp	TRUE	774.0	38	female	FP
21	happy	approach	imp	TRUE	634.0	39	male	FP
21	angry	approach	imp	TRUE	717.0	40	male	FP
9	angry	avoid	imp	FALSE	475.0	1	female	FP
9	happy	avoid	imp	TRUE	400.0	2	female	FP
9	angry	avoid	imp	TRUE	388.0	3	female	FP
9	happy	avoid	imp	TRUE	363.0	4	female	FP
9	happy	approach	imp	FALSE	452.0	5	male	FP
9	angry	avoid	imp	TRUE	329.0	6	female	FP
9	angry	approach	imp	TRUE	358.0	7	male	FP
9	happy	avoid	imp	TRUE	296.0	8	female	FP
9	angry	approach	imp	FALSE	383.0	9	male	FP
9	angry	approach	imp	TRUE	367.0	10	male	FP
9	happy	approach	imp	TRUE	394.0	11	male	FP
9	happy	approach	imp	TRUE	506.0	12	male	FP
9	happy	approach	imp	TRUE	464.0	13	male	FP
9	happy	approach	imp	TRUE	440.0	14	male	FP
9	angry	avoid	imp	TRUE	260.0	15	female	FP
9	angry	avoid	imp	TRUE	355.0	16	female	FP
9	angry	approach	imp	FALSE	411.0	17	male	FP
9	angry	approach	imp	TRUE	106.0	18	male	FP
9	angry	avoid	imp	TRUE	272.0	19	female	FP
9	happy	approach	imp	FALSE	406.0	20	male	FP
9	angry	approach	imp	FALSE	372.0	21	male	FP
9	angry	avoid	imp	TRUE	372.0	22	female	FP
9	happy	approach	imp	FALSE	464.0	23	male	FP
9	angry	approach	imp	FALSE	411.0	24	male	FP
9	angry	approach	imp	TRUE	340.0	25	male	FP
9	angry	avoid	imp	TRUE	284.0	26	female	FP
9	angry	avoid	imp	TRUE	377.0	27	female	FP
9	happy	avoid	imp	TRUE	399.0	28	female	FP
9	happy	approach	imp	TRUE	411.0	29	male	FP
9	happy	approach	imp	TRUE	527.0	30	male	FP
9	happy	avoid	imp	TRUE	345.0	31	female	FP
9	happy	avoid	imp	TRUE	385.0	32	female	FP
9	happy	approach	imp	FALSE	384.0	33	male	FP
9	angry	approach	imp	FALSE	229.0	34	male	FP
9	angry	approach	imp	TRUE	391.0	35	male	FP
9	happy	avoid	imp	TRUE	374.0	36	female	FP
9	angry	avoid	imp	TRUE	328.0	37	female	FP
9	happy	avoid	imp	TRUE	370.0	38	female	FP
9	happy	avoid	imp	TRUE	391.0	39	female	FP
9	happy	avoid	imp	TRUE	332.0	40	female	FP
9	happy	approach	imp	TRUE	1105.0	1	female	FP
9	happy	avoid	imp	TRUE	427.0	2	male	FP
9	angry	avoid	imp	TRUE	381.0	3	male	FP
9	angry	approach	imp	FALSE	377.0	4	female	FP
9	angry	approach	imp	FALSE	473.0	5	female	FP
9	happy	approach	imp	TRUE	350.0	6	female	FP
9	happy	avoid	imp	TRUE	316.0	7	male	FP
9	angry	approach	imp	TRUE	344.0	8	female	FP
9	angry	approach	imp	FALSE	407.0	9	female	FP
9	happy	avoid	imp	TRUE	327.0	10	male	FP
9	happy	avoid	imp	TRUE	332.0	11	male	FP
9	angry	avoid	imp	TRUE	328.0	12	male	FP
9	happy	approach	imp	FALSE	355.0	13	female	FP
9	angry	avoid	imp	TRUE	272.0	14	male	FP
9	angry	avoid	imp	FALSE	374.0	15	male	FP
9	angry	avoid	imp	TRUE	465.0	16	male	FP
9	happy	approach	imp	TRUE	362.0	17	female	FP
9	happy	avoid	imp	TRUE	305.0	18	male	FP
9	happy	avoid	imp	TRUE	365.0	19	male	FP
9	angry	approach	imp	TRUE	332.0	20	female	FP
9	happy	approach	imp	TRUE	509.0	21	female	FP
9	angry	approach	imp	TRUE	353.0	22	female	FP
9	happy	approach	imp	FALSE	278.0	23	female	FP
9	angry	approach	imp	TRUE	396.0	24	female	FP
9	happy	avoid	imp	TRUE	157.0	25	male	FP
9	angry	avoid	imp	TRUE	369.0	26	male	FP
9	angry	approach	imp	FALSE	287.0	27	female	FP
9	angry	avoid	imp	TRUE	400.0	28	male	FP
9	happy	avoid	imp	TRUE	369.0	29	male	FP
9	happy	approach	imp	FALSE	413.0	30	female	FP
9	happy	approach	imp	FALSE	389.0	31	female	FP
9	angry	approach	imp	FALSE	340.0	32	female	FP
9	happy	avoid	imp	FALSE	343.0	33	male	FP
9	angry	approach	imp	TRUE	323.0	34	female	FP
9	angry	avoid	imp	TRUE	341.0	35	male	FP
9	angry	avoid	imp	TRUE	373.0	36	male	FP
9	happy	approach	imp	FALSE	487.0	37	female	FP
9	happy	approach	imp	FALSE	442.0	38	female	FP
9	angry	avoid	imp	TRUE	318.0	39	male	FP
9	happy	avoid	imp	TRUE	343.0	40	male	FP
8	angry	approach	imp	FALSE	216.0	1	male	FP
8	happy	avoid	imp	FALSE	256.0	2	female	FP
8	angry	approach	imp	TRUE	179.0	3	male	FP
8	angry	avoid	imp	TRUE	226.0	4	female	FP
8	angry	approach	imp	TRUE	186.0	5	male	FP
8	angry	avoid	imp	TRUE	234.0	6	female	FP
8	happy	approach	imp	TRUE	210.0	7	male	FP
8	angry	approach	imp	TRUE	190.0	8	male	FP
8	happy	avoid	imp	TRUE	182.0	9	female	FP
8	happy	approach	imp	TRUE	218.0	10	male	FP
8	angry	approach	imp	TRUE	208.0	11	male	FP
8	angry	avoid	imp	TRUE	268.0	12	female	FP
8	angry	approach	imp	TRUE	185.0	13	male	FP
8	angry	avoid	imp	TRUE	153.0	14	female	FP
8	angry	avoid	imp	FALSE	301.0	15	female	FP
8	happy	avoid	imp	TRUE	235.0	16	female	FP
8	angry	avoid	imp	TRUE	226.0	17	female	FP
8	happy	avoid	imp	TRUE	218.0	18	female	FP
8	angry	avoid	imp	TRUE	244.0	19	female	FP
8	angry	avoid	imp	TRUE	171.0	20	female	FP
8	angry	avoid	imp	FALSE	168.0	21	female	FP
8	angry	approach	imp	TRUE	260.0	22	male	FP
8	angry	approach	imp	TRUE	276.0	23	male	FP
8	angry	approach	imp	TRUE	265.0	24	male	FP
8	angry	avoid	imp	TRUE	285.0	25	female	FP
8	happy	avoid	imp	TRUE	345.0	26	female	FP
8	happy	avoid	imp	TRUE	198.0	27	female	FP
8	angry	approach	imp	TRUE	208.0	28	male	FP
8	happy	approach	imp	FALSE	260.0	29	male	FP
8	happy	avoid	imp	TRUE	238.0	30	female	FP
8	happy	avoid	imp	TRUE	302.0	31	female	FP
8	happy	approach	imp	TRUE	221.0	32	male	FP
8	happy	approach	imp	TRUE	283.0	33	male	FP
8	happy	avoid	imp	FALSE	275.0	34	female	FP
8	happy	avoid	imp	TRUE	244.0	35	female	FP
8	happy	approach	imp	TRUE	298.0	36	male	FP
8	happy	approach	imp	TRUE	299.0	37	male	FP
8	happy	approach	imp	TRUE	265.0	38	male	FP
8	happy	approach	imp	TRUE	486.0	39	male	FP
8	happy	approach	imp	TRUE	351.0	40	male	FP
8	angry	avoid	imp	TRUE	311.0	1	male	FP
8	angry	approach	imp	TRUE	233.0	2	female	FP
8	angry	avoid	imp	TRUE	256.0	3	male	FP
8	happy	avoid	imp	TRUE	278.0	4	male	FP
8	happy	avoid	imp	TRUE	269.0	5	male	FP
8	happy	approach	imp	TRUE	215.0	6	female	FP
8	happy	approach	imp	TRUE	156.0	7	female	FP
8	angry	approach	imp	TRUE	212.0	8	female	FP
8	happy	avoid	imp	TRUE	235.0	9	male	FP
8	angry	avoid	imp	TRUE	385.0	10	male	FP
8	happy	approach	imp	TRUE	235.0	11	female	FP
8	angry	avoid	imp	TRUE	290.0	12	male	FP
8	angry	approach	imp	TRUE	229.0	13	female	FP
8	angry	approach	imp	TRUE	177.0	14	female	FP
8	angry	avoid	imp	TRUE	298.0	15	male	FP
8	happy	avoid	imp	TRUE	216.0	16	male	FP
8	happy	avoid	imp	TRUE	335.0	17	male	FP
8	happy	avoid	imp	TRUE	177.0	18	male	FP
8	angry	avoid	imp	TRUE	252.0	19	male	FP
8	angry	avoid	imp	TRUE	99.0	20	male	FP
8	happy	approach	imp	TRUE	314.0	21	female	FP
8	happy	approach	imp	TRUE	232.0	22	female	FP
8	happy	avoid	imp	TRUE	124.0	23	male	FP
8	happy	approach	imp	TRUE	180.0	24	female	FP
8	angry	approach	imp	TRUE	186.0	25	female	FP
8	happy	avoid	imp	TRUE	237.0	26	male	FP
8	happy	approach	imp	TRUE	162.0	27	female	FP
8	happy	approach	imp	TRUE	236.0	28	female	FP
8	angry	avoid	imp	TRUE	305.0	29	male	FP
8	angry	approach	imp	TRUE	273.0	30	female	FP
8	happy	avoid	imp	TRUE	237.0	31	male	FP
8	angry	avoid	imp	TRUE	319.0	32	male	FP
8	happy	approach	imp	TRUE	294.0	33	female	FP
8	angry	approach	imp	TRUE	189.0	34	female	FP
8	angry	approach	imp	TRUE	244.0	35	female	FP
8	angry	approach	imp	TRUE	278.0	36	female	FP
8	happy	approach	imp	TRUE	246.0	37	female	FP
8	angry	approach	imp	TRUE	361.0	38	female	FP
8	happy	avoid	imp	TRUE	292.0	39	male	FP
8	angry	avoid	imp	TRUE	286.0	40	male	FP
20	angry	avoid	imp	FALSE	286.0	1	female	FP
20	happy	avoid	imp	TRUE	349.0	2	female	FP
20	happy	approach	imp	TRUE	329.0	3	male	FP
20	angry	avoid	imp	TRUE	482.0	4	female	FP
20	angry	approach	imp	TRUE	292.0	5	male	FP
20	angry	approach	imp	TRUE	289.0	6	male	FP
20	happy	avoid	imp	TRUE	233.0	7	female	FP
20	angry	approach	imp	TRUE	307.0	8	male	FP
20	angry	approach	imp	TRUE	331.0	9	male	FP
20	happy	approach	imp	TRUE	230.0	10	male	FP
20	angry	approach	imp	TRUE	251.0	11	male	FP
20	happy	avoid	imp	TRUE	302.0	12	female	FP
20	happy	approach	imp	TRUE	269.0	13	male	FP
20	angry	approach	imp	TRUE	197.0	14	male	FP
20	angry	approach	imp	TRUE	219.0	15	male	FP
20	angry	avoid	imp	TRUE	210.0	16	female	FP
20	happy	avoid	imp	TRUE	381.0	17	female	FP
20	angry	approach	imp	TRUE	236.0	18	male	FP
20	angry	avoid	imp	TRUE	306.0	19	female	FP
20	angry	approach	imp	TRUE	250.0	20	male	FP
20	angry	avoid	imp	TRUE	302.0	21	female	FP
20	happy	approach	imp	TRUE	275.0	22	male	FP
20	angry	avoid	imp	TRUE	225.0	23	female	FP
20	happy	avoid	imp	FALSE	208.0	24	female	FP
20	happy	avoid	imp	TRUE	360.0	25	female	FP
20	happy	approach	imp	TRUE	231.0	26	male	FP
20	happy	avoid	imp	TRUE	299.0	27	female	FP
20	happy	avoid	imp	TRUE	245.0	28	female	FP
20	angry	approach	imp	TRUE	222.0	29	male	FP
20	happy	approach	imp	TRUE	221.0	30	male	FP
20	happy	approach	imp	TRUE	384.0	31	male	FP
20	happy	approach	imp	TRUE	241.0	32	male	FP
20	happy	avoid	imp	TRUE	240.0	33	female	FP
20	happy	approach	imp	TRUE	321.0	34	male	FP
20	happy	avoid	imp	TRUE	364.0	35	female	FP
20	happy	approach	imp	TRUE	326.0	36	male	FP
20	angry	avoid	imp	TRUE	339.0	37	female	FP
20	angry	avoid	imp	TRUE	271.0	38	female	FP
20	angry	avoid	imp	TRUE	250.0	39	female	FP
20	angry	avoid	imp	TRUE	314.0	40	female	FP
20	angry	approach	imp	TRUE	326.0	1	female	FP
20	angry	avoid	imp	TRUE	244.0	2	male	FP
20	happy	avoid	imp	TRUE	298.0	3	male	FP
20	angry	avoid	imp	FALSE	238.0	4	male	FP
20	angry	avoid	imp	TRUE	340.0	5	male	FP
20	happy	avoid	imp	TRUE	288.0	6	male	FP
20	angry	approach	imp	TRUE	220.0	7	female	FP
20	happy	approach	imp	TRUE	218.0	8	female	FP
20	happy	approach	imp	TRUE	233.0	9	female	FP
20	angry	approach	imp	TRUE	390.0	10	female	FP
20	angry	avoid	imp	TRUE	399.0	11	male	FP
20	angry	avoid	imp	TRUE	253.0	12	male	FP
20	happy	approach	imp	TRUE	318.0	13	female	FP
20	angry	approach	imp	TRUE	403.0	14	female	FP
20	happy	avoid	imp	TRUE	293.0	15	male	FP
20	happy	approach	imp	TRUE	295.0	16	female	FP
20	happy	avoid	imp	TRUE	254.0	17	male	FP
20	happy	approach	imp	TRUE	277.0	18	female	FP
20	angry	avoid	imp	TRUE	383.0	19	male	FP
20	happy	avoid	imp	TRUE	288.0	20	male	FP
20	angry	approach	imp	TRUE	299.0	21	female	FP
20	happy	approach	imp	TRUE	390.0	22	female	FP
20	happy	avoid	imp	TRUE	267.0	23	male	FP
20	angry	approach	imp	TRUE	376.0	24	female	FP
20	angry	approach	imp	TRUE	219.0	25	female	FP
20	angry	approach	imp	TRUE	356.0	26	female	FP
20	happy	avoid	imp	TRUE	353.0	27	male	FP
20	happy	approach	imp	TRUE	349.0	28	female	FP
20	happy	approach	imp	TRUE	291.0	29	female	FP
20	angry	avoid	imp	TRUE	242.0	30	male	FP
20	happy	approach	imp	TRUE	272.0	31	female	FP
20	angry	avoid	imp	TRUE	408.0	32	male	FP
20	angry	avoid	imp	FALSE	292.0	33	male	FP
20	happy	approach	imp	TRUE	232.0	34	female	FP
20	happy	avoid	imp	TRUE	268.0	35	male	FP
20	angry	avoid	imp	TRUE	303.0	36	male	FP
20	happy	avoid	imp	TRUE	286.0	37	male	FP
20	happy	avoid	imp	TRUE	272.0	38	male	FP
20	angry	approach	imp	TRUE	329.0	39	female	FP
20	angry	approach	imp	TRUE	250.0	40	female	FP
1	angry	avoid	exp	TRUE	479.0	1	female	FP
1	happy	approach	exp	TRUE	866.0	2	female	FP
1	happy	approach	exp	TRUE	524.0	3	male	FP
1	angry	avoid	exp	FALSE	617.0	4	female	FP
1	angry	avoid	exp	TRUE	476.0	5	male	FP
1	angry	avoid	exp	FALSE	386.0	6	male	FP
1	happy	approach	exp	TRUE	724.0	7	female	FP
1	angry	avoid	exp	TRUE	842.0	8	male	FP
1	angry	avoid	exp	TRUE	862.0	9	male	FP
1	happy	approach	exp	TRUE	466.0	10	male	FP
1	angry	avoid	exp	TRUE	1443.0	11	male	FP
1	happy	approach	exp	TRUE	354.0	12	female	FP
1	happy	approach	exp	TRUE	894.0	13	male	FP
1	angry	avoid	exp	TRUE	624.0	14	male	FP
1	angry	avoid	exp	TRUE	506.0	15	male	FP
1	angry	avoid	exp	TRUE	603.0	16	female	FP
1	happy	approach	exp	TRUE	969.0	17	female	FP
1	angry	avoid	exp	TRUE	680.0	18	male	FP
1	angry	avoid	exp	TRUE	481.0	19	female	FP
1	angry	avoid	exp	TRUE	1132.0	20	male	FP
1	angry	avoid	exp	TRUE	514.0	21	female	FP
1	happy	approach	exp	TRUE	1149.0	22	male	FP
1	angry	avoid	exp	TRUE	593.0	23	female	FP
1	happy	approach	exp	TRUE	684.0	24	female	FP
1	happy	approach	exp	TRUE	393.0	25	female	FP
1	happy	approach	exp	TRUE	1066.0	26	male	FP
1	happy	approach	exp	TRUE	293.0	27	female	FP
1	happy	approach	exp	TRUE	518.0	28	female	FP
1	angry	avoid	exp	TRUE	657.0	29	male	FP
1	happy	approach	exp	TRUE	762.0	30	male	FP
1	happy	approach	exp	TRUE	211.0	31	male	FP
1	happy	approach	exp	TRUE	497.0	32	male	FP
1	happy	approach	exp	TRUE	729.0	33	female	FP
1	happy	approach	exp	TRUE	1161.0	34	male	FP
1	happy	approach	exp	TRUE	463.0	35	female	FP
1	happy	approach	exp	TRUE	424.0	36	male	FP
1	angry	avoid	exp	TRUE	389.0	37	female	FP
1	angry	avoid	exp	TRUE	493.0	38	female	FP
1	angry	avoid	exp	TRUE	366.0	39	female	FP
1	angry	avoid	exp	TRUE	362.0	40	female	FP
1	angry	approach	exp	FALSE	561.0	1	female	FP
1	angry	approach	exp	TRUE	848.0	2	male	FP
1	happy	avoid	exp	TRUE	296.0	3	male	FP
1	angry	approach	exp	TRUE	499.0	4	male	FP
1	angry	approach	exp	TRUE	489.0	5	male	FP
1	happy	avoid	exp	TRUE	467.0	6	male	FP
1	angry	approach	exp	TRUE	612.0	7	female	FP
1	happy	avoid	exp	TRUE	857.0	8	female	FP
1	happy	avoid	exp	TRUE	659.0	9	female	FP
1	angry	approach	exp	TRUE	1351.0	10	female	FP
1	angry	approach	exp	TRUE	571.0	11	male	FP
1	angry	approach	exp	TRUE	501.0	12	male	FP
1	happy	avoid	exp	TRUE	608.0	13	female	FP
1	angry	approach	exp	TRUE	387.0	14	female	FP
1	happy	avoid	exp	TRUE	847.0	15	male	FP
1	happy	avoid	exp	TRUE	542.0	16	female	FP
1	happy	avoid	exp	TRUE	572.0	17	male	FP
1	happy	avoid	exp	TRUE	564.0	18	female	FP
1	angry	approach	exp	TRUE	856.0	19	male	FP
1	happy	avoid	exp	TRUE	428.0	20	male	FP
1	angry	approach	exp	TRUE	768.0	21	female	FP
1	happy	avoid	exp	TRUE	538.0	22	female	FP
1	happy	avoid	exp	TRUE	333.0	23	male	FP
1	angry	approach	exp	TRUE	420.0	24	female	FP
1	angry	approach	exp	TRUE	636.0	25	female	FP
1	angry	approach	exp	TRUE	913.0	26	female	FP
1	happy	avoid	exp	TRUE	484.0	27	male	FP
1	happy	avoid	exp	TRUE	603.0	28	female	FP
1	happy	avoid	exp	TRUE	430.0	29	female	FP
1	angry	approach	exp	TRUE	405.0	30	male	FP
1	happy	avoid	exp	TRUE	628.0	31	female	FP
1	angry	approach	exp	TRUE	1078.0	32	male	FP
1	angry	approach	exp	TRUE	1202.0	33	male	FP
1	happy	avoid	exp	TRUE	643.0	34	female	FP
1	happy	avoid	exp	TRUE	433.0	35	male	FP
1	angry	approach	exp	TRUE	418.0	36	male	FP
1	happy	avoid	exp	TRUE	615.0	37	male	FP
1	happy	avoid	exp	TRUE	1139.0	38	male	FP
1	angry	approach	exp	TRUE	652.0	39	female	FP
1	angry	approach	exp	TRUE	932.0	40	female	FP
15	angry	approach	exp	TRUE	559.0	1	female	FP
15	happy	avoid	exp	TRUE	532.0	2	female	FP
15	happy	avoid	exp	TRUE	543.0	3	male	FP
15	angry	approach	exp	TRUE	458.0	4	female	FP
15	angry	approach	exp	TRUE	664.0	5	male	FP
15	angry	approach	exp	TRUE	577.0	6	male	FP
15	happy	avoid	exp	TRUE	420.0	7	female	FP
15	angry	approach	exp	TRUE	584.0	8	male	FP
15	angry	approach	exp	TRUE	581.0	9	male	FP
15	happy	avoid	exp	TRUE	481.0	10	male	FP
15	angry	approach	exp	TRUE	558.0	11	male	FP
15	happy	avoid	exp	TRUE	388.0	12	female	FP
15	happy	avoid	exp	TRUE	607.0	13	male	FP
15	angry	approach	exp	TRUE	451.0	14	male	FP
15	angry	approach	exp	TRUE	352.0	15	male	FP
15	angry	approach	exp	FALSE	319.0	16	female	FP
15	happy	avoid	exp	TRUE	366.0	17	female	FP
15	angry	approach	exp	FALSE	452.0	18	male	FP
15	angry	approach	exp	FALSE	703.0	19	female	FP
15	angry	approach	exp	TRUE	649.0	20	male	FP
15	angry	approach	exp	FALSE	572.0	21	female	FP
15	happy	avoid	exp	TRUE	369.0	22	male	FP
15	angry	approach	exp	TRUE	614.0	23	female	FP
15	happy	avoid	exp	TRUE	569.0	24	female	FP
15	happy	avoid	exp	TRUE	682.0	25	female	FP
15	happy	avoid	exp	TRUE	642.0	26	male	FP
15	happy	avoid	exp	TRUE	620.0	27	female	FP
15	happy	avoid	exp	TRUE	490.0	28	female	FP
15	angry	approach	exp	TRUE	1263.0	29	male	FP
15	happy	avoid	exp	TRUE	495.0	30	male	FP
15	happy	avoid	exp	TRUE	766.0	31	male	FP
15	happy	avoid	exp	TRUE	587.0	32	male	FP
15	happy	avoid	exp	TRUE	471.0	33	female	FP
15	happy	avoid	exp	TRUE	488.0	34	male	FP
15	happy	avoid	exp	TRUE	535.0	35	female	FP
15	happy	avoid	exp	TRUE	552.0	36	male	FP
15	angry	approach	exp	TRUE	571.0	37	female	FP
15	angry	approach	exp	TRUE	484.0	38	female	FP
15	angry	approach	exp	TRUE	519.0	39	female	FP
15	angry	approach	exp	TRUE	505.0	40	female	FP
15	angry	avoid	exp	TRUE	612.0	1	female	FP
15	angry	avoid	exp	TRUE	436.0	2	male	FP
15	happy	approach	exp	TRUE	547.0	3	male	FP
15	angry	avoid	exp	TRUE	318.0	4	male	FP
15	angry	avoid	exp	TRUE	339.0	5	male	FP
15	happy	approach	exp	TRUE	652.0	6	male	FP
15	angry	avoid	exp	TRUE	351.0	7	female	FP
15	happy	approach	exp	TRUE	603.0	8	female	FP
15	happy	approach	exp	TRUE	569.0	9	female	FP
15	angry	avoid	exp	TRUE	451.0	10	female	FP
15	angry	avoid	exp	TRUE	426.0	11	male	FP
15	angry	avoid	exp	TRUE	434.0	12	male	FP
15	happy	approach	exp	TRUE	527.0	13	female	FP
15	angry	avoid	exp	TRUE	427.0	14	female	FP
15	happy	approach	exp	TRUE	1077.0	15	male	FP
15	happy	approach	exp	FALSE	492.0	16	female	FP
15	happy	approach	exp	FALSE	454.0	17	male	FP
15	happy	approach	exp	TRUE	541.0	18	female	FP
15	angry	avoid	exp	TRUE	268.0	19	male	FP
15	happy	approach	exp	TRUE	447.0	20	male	FP
15	angry	avoid	exp	TRUE	471.0	21	female	FP
15	happy	approach	exp	TRUE	493.0	22	female	FP
15	happy	approach	exp	TRUE	648.0	23	male	FP
15	angry	avoid	exp	TRUE	273.0	24	female	FP
15	angry	avoid	exp	TRUE	579.0	25	female	FP
15	angry	avoid	exp	TRUE	489.0	26	female	FP
15	happy	approach	exp	TRUE	458.0	27	male	FP
15	happy	approach	exp	TRUE	505.0	28	female	FP
15	happy	approach	exp	TRUE	514.0	29	female	FP
15	angry	avoid	exp	TRUE	474.0	30	male	FP
15	happy	approach	exp	TRUE	557.0	31	female	FP
15	angry	avoid	exp	TRUE	342.0	32	male	FP
15	angry	avoid	exp	TRUE	461.0	33	male	FP
15	happy	approach	exp	TRUE	400.0	34	female	FP
15	happy	approach	exp	TRUE	618.0	35	male	FP
15	angry	avoid	exp	TRUE	395.0	36	male	FP
15	happy	approach	exp	FALSE	294.0	37	male	FP
15	happy	approach	exp	FALSE	684.0	38	male	FP
15	angry	avoid	exp	TRUE	143.0	39	female	FP
15	angry	avoid	exp	TRUE	387.0	40	female	FP
29	angry	avoid	exp	TRUE	474.0	1	female	FP
29	happy	approach	exp	TRUE	359.0	2	female	FP
29	happy	approach	exp	TRUE	406.0	3	male	FP
29	angry	avoid	exp	TRUE	461.0	4	female	FP
29	angry	avoid	exp	TRUE	356.0	5	male	FP
29	angry	avoid	exp	TRUE	374.0	6	male	FP
29	happy	approach	exp	TRUE	392.0	7	female	FP
29	angry	avoid	exp	TRUE	429.0	8	male	FP
29	angry	avoid	exp	TRUE	499.0	9	male	FP
29	happy	approach	exp	TRUE	362.0	10	male	FP
29	angry	avoid	exp	TRUE	412.0	11	male	FP
29	happy	approach	exp	TRUE	372.0	12	female	FP
29	happy	approach	exp	TRUE	448.0	13	male	FP
29	angry	avoid	exp	TRUE	444.0	14	male	FP
29	angry	avoid	exp	TRUE	432.0	15	male	FP
29	angry	avoid	exp	TRUE	446.0	16	female	FP
29	happy	approach	exp	TRUE	321.0	17	female	FP
29	angry	avoid	exp	TRUE	403.0	18	male	FP
29	angry	avoid	exp	TRUE	364.0	19	female	FP
29	angry	avoid	exp	TRUE	443.0	20	male	FP
29	angry	avoid	exp	TRUE	418.0	21	female	FP
29	happy	approach	exp	TRUE	405.0	22	male	FP
29	angry	avoid	exp	TRUE	437.0	23	female	FP
29	happy	approach	exp	TRUE	413.0	24	female	FP
29	happy	approach	exp	TRUE	484.0	25	female	FP
29	happy	approach	exp	TRUE	403.0	26	male	FP
29	happy	approach	exp	TRUE	378.0	27	female	FP
29	happy	approach	exp	TRUE	405.0	28	female	FP
29	angry	avoid	exp	TRUE	327.0	29	male	FP
29	happy	approach	exp	TRUE	446.0	30	male	FP
29	happy	approach	exp	TRUE	454.0	31	male	FP
29	happy	approach	exp	TRUE	257.0	32	male	FP
29	happy	approach	exp	TRUE	369.0	33	female	FP
29	happy	approach	exp	TRUE	361.0	34	male	FP
29	happy	approach	exp	TRUE	381.0	35	female	FP
29	happy	approach	exp	TRUE	521.0	36	male	FP
29	angry	avoid	exp	TRUE	464.0	37	female	FP
29	angry	avoid	exp	TRUE	359.0	38	female	FP
29	angry	avoid	exp	TRUE	420.0	39	female	FP
29	angry	avoid	exp	TRUE	597.0	40	female	FP
29	angry	approach	exp	TRUE	340.0	1	female	FP
29	angry	approach	exp	TRUE	669.0	2	male	FP
29	happy	avoid	exp	TRUE	658.0	3	male	FP
29	angry	approach	exp	TRUE	469.0	4	male	FP
29	angry	approach	exp	TRUE	528.0	5	male	FP
29	happy	avoid	exp	TRUE	623.0	6	male	FP
29	angry	approach	exp	TRUE	553.0	7	female	FP
29	happy	avoid	exp	TRUE	566.0	8	female	FP
29	happy	avoid	exp	TRUE	642.0	9	female	FP
29	angry	approach	exp	TRUE	559.0	10	female	FP
29	angry	approach	exp	TRUE	570.0	11	male	FP
29	angry	approach	exp	TRUE	650.0	12	male	FP
29	happy	avoid	exp	TRUE	685.0	13	female	FP
29	angry	approach	exp	TRUE	552.0	14	female	FP
29	happy	avoid	exp	TRUE	570.0	15	male	FP
29	happy	avoid	exp	TRUE	524.0	16	female	FP
29	happy	avoid	exp	TRUE	706.0	17	male	FP
29	happy	avoid	exp	TRUE	656.0	18	female	FP
29	angry	approach	exp	TRUE	417.0	19	male	FP
29	happy	avoid	exp	TRUE	759.0	20	male	FP
29	angry	approach	exp	TRUE	629.0	21	female	FP
29	happy	avoid	exp	TRUE	600.0	22	female	FP
29	happy	avoid	exp	TRUE	593.0	23	male	FP
29	angry	approach	exp	TRUE	493.0	24	female	FP
29	angry	approach	exp	TRUE	577.0	25	female	FP
29	angry	approach	exp	TRUE	854.0	26	female	FP
29	happy	avoid	exp	TRUE	678.0	27	male	FP
29	happy	avoid	exp	TRUE	641.0	28	female	FP
29	happy	avoid	exp	TRUE	595.0	29	female	FP
29	angry	approach	exp	TRUE	677.0	30	male	FP
29	happy	avoid	exp	TRUE	465.0	31	female	FP
29	angry	approach	exp	TRUE	569.0	32	male	FP
29	angry	approach	exp	TRUE	557.0	33	male	FP
29	happy	avoid	exp	TRUE	592.0	34	female	FP
29	happy	avoid	exp	TRUE	602.0	35	male	FP
29	angry	approach	exp	TRUE	484.0	36	male	FP
29	happy	avoid	exp	TRUE	481.0	37	male	FP
29	happy	avoid	exp	TRUE	600.0	38	male	FP
29	angry	approach	exp	TRUE	688.0	39	female	FP
29	angry	approach	exp	TRUE	568.0	40	female	FP
28	happy	avoid	exp	TRUE	669.0	1	male	FP
28	happy	avoid	exp	TRUE	537.0	2	female	FP
28	angry	approach	exp	TRUE	415.0	3	male	FP
28	angry	approach	exp	TRUE	464.0	4	male	FP
28	happy	avoid	exp	TRUE	398.0	5	female	FP
28	angry	approach	exp	TRUE	547.0	6	female	FP
28	happy	avoid	exp	TRUE	560.0	7	female	FP
28	angry	approach	exp	TRUE	419.0	8	male	FP
28	angry	approach	exp	TRUE	379.0	9	male	FP
28	happy	avoid	exp	TRUE	325.0	10	female	FP
28	angry	approach	exp	TRUE	346.0	11	male	FP
28	happy	avoid	exp	TRUE	311.0	12	female	FP
28	angry	approach	exp	TRUE	520.0	13	female	FP
28	angry	approach	exp	TRUE	516.0	14	male	FP
28	angry	approach	exp	TRUE	598.0	15	female	FP
28	angry	approach	exp	TRUE	377.0	16	male	FP
28	angry	approach	exp	TRUE	399.0	17	male	FP
28	angry	approach	exp	FALSE	897.0	18	female	FP
28	happy	avoid	exp	TRUE	401.0	19	female	FP
28	happy	avoid	exp	TRUE	574.0	20	female	FP
28	happy	avoid	exp	TRUE	569.0	21	female	FP
28	happy	avoid	exp	TRUE	582.0	22	female	FP
28	angry	approach	exp	TRUE	865.0	23	female	FP
28	happy	avoid	exp	TRUE	428.0	24	male	FP
28	happy	avoid	exp	TRUE	668.0	25	male	FP
28	angry	approach	exp	TRUE	548.0	26	female	FP
28	angry	approach	exp	TRUE	401.0	27	male	FP
28	happy	avoid	exp	TRUE	518.0	28	male	FP
28	angry	approach	exp	TRUE	503.0	29	female	FP
28	happy	avoid	exp	TRUE	1178.0	30	female	FP
28	happy	avoid	exp	TRUE	412.0	31	male	FP
28	angry	approach	exp	TRUE	562.0	32	female	FP
28	angry	approach	exp	TRUE	540.0	33	female	FP
28	happy	avoid	exp	TRUE	318.0	34	male	FP
28	angry	approach	exp	TRUE	1490.0	35	female	FP
28	angry	approach	exp	TRUE	936.0	36	male	FP
28	happy	avoid	exp	TRUE	483.0	37	male	FP
28	happy	avoid	exp	TRUE	964.0	38	male	FP
28	happy	avoid	exp	TRUE	697.0	39	male	FP
28	happy	avoid	exp	TRUE	445.0	40	male	FP
28	angry	avoid	exp	TRUE	975.0	1	male	FP
28	angry	avoid	exp	TRUE	524.0	2	female	FP
28	happy	approach	exp	FALSE	992.0	3	female	FP
28	angry	avoid	exp	TRUE	874.0	4	male	FP
28	angry	avoid	exp	TRUE	632.0	5	male	FP
28	angry	avoid	exp	TRUE	565.0	6	male	FP
28	happy	approach	exp	FALSE	1778.0	7	female	FP
28	happy	approach	exp	TRUE	768.0	8	male	FP
28	angry	avoid	exp	TRUE	357.0	9	female	FP
28	angry	avoid	exp	TRUE	511.0	10	female	FP
28	happy	approach	exp	TRUE	520.0	11	female	FP
28	happy	approach	exp	TRUE	633.0	12	male	FP
28	angry	avoid	exp	TRUE	675.0	13	female	FP
28	happy	approach	exp	TRUE	449.0	14	male	FP
28	angry	avoid	exp	TRUE	510.0	15	female	FP
28	happy	approach	exp	TRUE	646.0	16	female	FP
28	happy	approach	exp	TRUE	746.0	17	female	FP
28	angry	avoid	exp	TRUE	511.0	18	male	FP
28	angry	avoid	exp	TRUE	651.0	19	male	FP
28	angry	avoid	exp	TRUE	1051.0	20	male	FP
28	happy	approach	exp	TRUE	1243.0	21	female	FP
28	happy	approach	exp	TRUE	950.0	22	female	FP
28	happy	approach	exp	TRUE	1758.0	23	female	FP
28	happy	approach	exp	FALSE	352.0	24	male	FP
28	happy	approach	exp	TRUE	706.0	25	female	FP
28	angry	avoid	exp	TRUE	376.0	26	male	FP
28	happy	approach	exp	TRUE	1824.0	27	female	FP
28	angry	avoid	exp	TRUE	384.0	28	female	FP
28	happy	approach	exp	TRUE	609.0	29	male	FP
28	happy	approach	exp	TRUE	588.0	30	male	FP
28	angry	avoid	exp	TRUE	455.0	31	female	FP
28	angry	avoid	exp	TRUE	956.0	32	male	FP
28	angry	avoid	exp	TRUE	1189.0	33	female	FP
28	happy	approach	exp	TRUE	671.0	34	male	FP
28	angry	avoid	exp	TRUE	533.0	35	female	FP
28	happy	approach	exp	TRUE	1114.0	36	male	FP
28	angry	avoid	exp	TRUE	457.0	37	male	FP
28	angry	avoid	exp	TRUE	642.0	38	female	FP
28	happy	approach	exp	TRUE	1819.0	39	male	FP
28	happy	approach	exp	TRUE	1211.0	40	male	FP
14	angry	avoid	exp	TRUE	184.0	1	female	FP
14	happy	approach	exp	TRUE	376.0	2	female	FP
14	angry	avoid	exp	TRUE	398.0	3	female	FP
14	happy	approach	exp	TRUE	519.0	4	female	FP
14	happy	approach	exp	TRUE	559.0	5	male	FP
14	angry	avoid	exp	TRUE	400.0	6	female	FP
14	angry	avoid	exp	TRUE	558.0	7	male	FP
14	happy	approach	exp	TRUE	680.0	8	female	FP
14	angry	avoid	exp	TRUE	768.0	9	male	FP
14	angry	avoid	exp	TRUE	535.0	10	male	FP
14	happy	approach	exp	TRUE	505.0	11	male	FP
14	happy	approach	exp	TRUE	453.0	12	male	FP
14	happy	approach	exp	TRUE	415.0	13	male	FP
14	happy	approach	exp	TRUE	509.0	14	male	FP
14	angry	avoid	exp	TRUE	357.0	15	female	FP
14	angry	avoid	exp	TRUE	505.0	16	female	FP
14	angry	avoid	exp	TRUE	493.0	17	male	FP
14	angry	avoid	exp	TRUE	474.0	18	male	FP
14	angry	avoid	exp	TRUE	556.0	19	female	FP
14	happy	approach	exp	TRUE	433.0	20	male	FP
14	angry	avoid	exp	TRUE	553.0	21	male	FP
14	angry	avoid	exp	TRUE	585.0	22	female	FP
14	happy	approach	exp	TRUE	478.0	23	male	FP
14	angry	avoid	exp	TRUE	553.0	24	male	FP
14	angry	avoid	exp	TRUE	559.0	25	male	FP
14	angry	avoid	exp	TRUE	585.0	26	female	FP
14	angry	avoid	exp	TRUE	445.0	27	female	FP
14	happy	approach	exp	TRUE	600.0	28	female	FP
14	happy	approach	exp	TRUE	513.0	29	male	FP
14	happy	approach	exp	TRUE	496.0	30	male	FP
14	happy	approach	exp	TRUE	618.0	31	female	FP
14	happy	approach	exp	TRUE	709.0	32	female	FP
14	happy	approach	exp	TRUE	604.0	33	male	FP
14	angry	avoid	exp	TRUE	578.0	34	male	FP
14	angry	avoid	exp	TRUE	516.0	35	male	FP
14	happy	approach	exp	TRUE	653.0	36	female	FP
14	angry	avoid	exp	TRUE	505.0	37	female	FP
14	happy	approach	exp	TRUE	668.0	38	female	FP
14	happy	approach	exp	TRUE	688.0	39	female	FP
14	happy	approach	exp	TRUE	656.0	40	female	FP
14	happy	avoid	exp	TRUE	50.0	1	female	FP
14	happy	avoid	exp	TRUE	512.0	2	male	FP
14	angry	approach	exp	TRUE	544.0	3	male	FP
14	angry	approach	exp	TRUE	441.0	4	female	FP
14	angry	approach	exp	TRUE	394.0	5	female	FP
14	happy	avoid	exp	TRUE	376.0	6	female	FP
14	happy	avoid	exp	FALSE	675.0	7	male	FP
14	angry	approach	exp	TRUE	554.0	8	female	FP
14	angry	approach	exp	TRUE	824.0	9	female	FP
14	happy	avoid	exp	TRUE	467.0	10	male	FP
14	happy	avoid	exp	TRUE	544.0	11	male	FP
14	angry	approach	exp	TRUE	641.0	12	male	FP
14	happy	avoid	exp	TRUE	1120.0	13	female	FP
14	angry	approach	exp	TRUE	505.0	14	male	FP
14	angry	approach	exp	TRUE	710.0	15	male	FP
14	angry	approach	exp	TRUE	736.0	16	male	FP
14	happy	avoid	exp	FALSE	872.0	17	female	FP
14	happy	avoid	exp	TRUE	708.0	18	male	FP
14	happy	avoid	exp	TRUE	446.0	19	male	FP
14	angry	approach	exp	TRUE	962.0	20	female	FP
14	happy	avoid	exp	TRUE	681.0	21	female	FP
14	angry	approach	exp	TRUE	740.0	22	female	FP
14	happy	avoid	exp	TRUE	1017.0	23	female	FP
14	angry	approach	exp	FALSE	1681.0	24	female	FP
14	happy	avoid	exp	TRUE	873.0	25	male	FP
14	angry	approach	exp	TRUE	1076.0	26	male	FP
14	angry	approach	exp	FALSE	702.0	27	female	FP
14	angry	approach	exp	TRUE	1231.0	28	male	FP
14	happy	avoid	exp	TRUE	410.0	29	male	FP
14	happy	avoid	exp	TRUE	609.0	30	female	FP
14	happy	avoid	exp	TRUE	623.0	31	female	FP
14	angry	approach	exp	TRUE	873.0	32	female	FP
14	happy	avoid	exp	TRUE	794.0	33	male	FP
14	angry	approach	exp	TRUE	1175.0	34	female	FP
14	angry	approach	exp	TRUE	1480.0	35	male	FP
14	angry	approach	exp	TRUE	764.0	36	male	FP
14	happy	avoid	exp	TRUE	418.0	37	female	FP
14	happy	avoid	exp	TRUE	797.0	38	female	FP
14	angry	approach	exp	TRUE	985.0	39	male	FP
14	happy	avoid	exp	TRUE	536.0	40	male	FP
16	angry	approach	exp	FALSE	509.0	1	female	FP
16	happy	avoid	exp	TRUE	819.0	2	female	FP
16	angry	approach	exp	TRUE	484.0	3	female	FP
16	happy	avoid	exp	TRUE	532.0	4	female	FP
16	happy	avoid	exp	TRUE	481.0	5	male	FP
16	angry	approach	exp	FALSE	514.0	6	female	FP
16	angry	approach	exp	TRUE	665.0	7	male	FP
16	happy	avoid	exp	TRUE	686.0	8	female	FP
16	angry	approach	exp	FALSE	404.0	9	male	FP
16	angry	approach	exp	TRUE	518.0	10	male	FP
16	happy	avoid	exp	TRUE	864.0	11	male	FP
16	happy	avoid	exp	TRUE	827.0	12	male	FP
16	happy	avoid	exp	TRUE	437.0	13	male	FP
16	happy	avoid	exp	FALSE	573.0	14	male	FP
16	angry	approach	exp	TRUE	378.0	15	female	FP
16	angry	approach	exp	TRUE	760.0	16	female	FP
16	angry	approach	exp	TRUE	493.0	17	male	FP
16	angry	approach	exp	TRUE	525.0	18	male	FP
16	angry	approach	exp	TRUE	441.0	19	female	FP
16	happy	avoid	exp	TRUE	279.0	20	male	FP
16	angry	approach	exp	TRUE	500.0	21	male	FP
16	angry	approach	exp	TRUE	521.0	22	female	FP
16	happy	avoid	exp	TRUE	506.0	23	male	FP
16	angry	approach	exp	TRUE	503.0	24	male	FP
16	angry	approach	exp	TRUE	423.0	25	male	FP
16	angry	approach	exp	TRUE	502.0	26	female	FP
16	angry	approach	exp	TRUE	448.0	27	female	FP
16	happy	avoid	exp	TRUE	535.0	28	female	FP
16	happy	avoid	exp	TRUE	818.0	29	male	FP
16	happy	avoid	exp	TRUE	449.0	30	male	FP
16	happy	avoid	exp	TRUE	476.0	31	female	FP
16	happy	avoid	exp	FALSE	491.0	32	female	FP
16	happy	avoid	exp	FALSE	712.0	33	male	FP
16	angry	approach	exp	TRUE	899.0	34	male	FP
16	angry	approach	exp	TRUE	687.0	35	male	FP
16	happy	avoid	exp	TRUE	426.0	36	female	FP
16	angry	approach	exp	TRUE	781.0	37	female	FP
16	happy	avoid	exp	TRUE	770.0	38	female	FP
16	happy	avoid	exp	TRUE	507.0	39	female	FP
16	happy	avoid	exp	TRUE	503.0	40	female	FP
16	happy	approach	exp	TRUE	666.0	1	female	FP
16	happy	approach	exp	TRUE	474.0	2	male	FP
16	angry	avoid	exp	TRUE	912.0	3	male	FP
16	angry	avoid	exp	TRUE	354.0	4	female	FP
16	angry	avoid	exp	TRUE	492.0	5	female	FP
16	happy	approach	exp	TRUE	499.0	6	female	FP
16	happy	approach	exp	TRUE	474.0	7	male	FP
16	angry	avoid	exp	TRUE	533.0	8	female	FP
16	angry	avoid	exp	TRUE	653.0	9	female	FP
16	happy	approach	exp	TRUE	561.0	10	male	FP
16	happy	approach	exp	TRUE	387.0	11	male	FP
16	angry	avoid	exp	TRUE	350.0	12	male	FP
16	happy	approach	exp	TRUE	623.0	13	female	FP
16	angry	avoid	exp	TRUE	486.0	14	male	FP
16	angry	avoid	exp	TRUE	595.0	15	male	FP
16	angry	avoid	exp	TRUE	537.0	16	male	FP
16	happy	approach	exp	TRUE	669.0	17	female	FP
16	happy	approach	exp	TRUE	482.0	18	male	FP
16	happy	approach	exp	TRUE	488.0	19	male	FP
16	angry	avoid	exp	TRUE	486.0	20	female	FP
16	happy	approach	exp	TRUE	497.0	21	female	FP
16	angry	avoid	exp	TRUE	512.0	22	female	FP
16	happy	approach	exp	TRUE	541.0	23	female	FP
16	angry	avoid	exp	TRUE	749.0	24	female	FP
16	happy	approach	exp	TRUE	574.0	25	male	FP
16	angry	avoid	exp	TRUE	622.0	26	male	FP
16	angry	avoid	exp	TRUE	953.0	27	female	FP
16	angry	avoid	exp	TRUE	791.0	28	male	FP
16	happy	approach	exp	TRUE	506.0	29	male	FP
16	happy	approach	exp	TRUE	543.0	30	female	FP
16	happy	approach	exp	TRUE	651.0	31	female	FP
16	angry	avoid	exp	TRUE	566.0	32	female	FP
16	happy	approach	exp	TRUE	515.0	33	male	FP
16	angry	avoid	exp	TRUE	633.0	34	female	FP
16	angry	avoid	exp	TRUE	488.0	35	male	FP
16	angry	avoid	exp	TRUE	374.0	36	male	FP
16	happy	approach	exp	TRUE	442.0	37	female	FP
16	happy	approach	exp	TRUE	641.0	38	female	FP
16	angry	avoid	exp	TRUE	638.0	39	male	FP
16	happy	approach	exp	TRUE	470.0	40	male	FP
2	angry	avoid	exp	TRUE	610.0	1	female	FP
2	angry	avoid	exp	TRUE	489.0	2	female	FP
2	angry	avoid	exp	TRUE	438.0	3	female	FP
2	angry	avoid	exp	TRUE	438.0	4	male	FP
2	happy	approach	exp	TRUE	611.0	5	female	FP
2	angry	avoid	exp	TRUE	637.0	6	female	FP
2	happy	approach	exp	TRUE	634.0	7	female	FP
2	happy	approach	exp	TRUE	509.0	8	female	FP
2	angry	avoid	exp	TRUE	473.0	9	female	FP
2	happy	approach	exp	TRUE	947.0	10	male	FP
2	happy	approach	exp	TRUE	955.0	11	male	FP
2	angry	avoid	exp	TRUE	545.0	12	female	FP
2	angry	avoid	exp	TRUE	846.0	13	male	FP
2	happy	approach	exp	FALSE	740.0	14	male	FP
2	happy	approach	exp	TRUE	625.0	15	male	FP
2	angry	avoid	exp	TRUE	514.0	16	male	FP
2	angry	avoid	exp	TRUE	1040.0	17	male	FP
2	happy	approach	exp	TRUE	422.0	18	male	FP
2	angry	avoid	exp	TRUE	791.0	19	female	FP
2	angry	avoid	exp	TRUE	795.0	20	female	FP
2	angry	avoid	exp	TRUE	731.0	21	female	FP
2	angry	avoid	exp	TRUE	667.0	22	male	FP
2	happy	approach	exp	TRUE	539.0	23	male	FP
2	happy	approach	exp	FALSE	817.0	24	male	FP
2	happy	approach	exp	TRUE	1765.0	25	female	FP
2	angry	avoid	exp	TRUE	674.0	26	male	FP
2	happy	approach	exp	TRUE	906.0	27	male	FP
2	angry	avoid	exp	TRUE	526.0	28	female	FP
2	angry	avoid	exp	TRUE	483.0	29	male	FP
2	happy	approach	exp	TRUE	665.0	30	female	FP
2	happy	approach	exp	TRUE	513.0	31	female	FP
2	happy	approach	exp	TRUE	612.0	32	female	FP
2	happy	approach	exp	TRUE	476.0	33	female	FP
2	happy	approach	exp	TRUE	427.0	34	male	FP
2	happy	approach	exp	TRUE	609.0	35	male	FP
2	angry	avoid	exp	TRUE	632.0	36	male	FP
2	angry	avoid	exp	TRUE	405.0	37	male	FP
2	angry	avoid	exp	TRUE	473.0	38	male	FP
2	happy	approach	exp	TRUE	553.0	39	female	FP
2	happy	approach	exp	TRUE	567.0	40	female	FP
2	angry	approach	exp	TRUE	828.0	1	male	FP
2	happy	avoid	exp	TRUE	439.0	2	male	FP
2	happy	avoid	exp	TRUE	471.0	3	male	FP
2	angry	approach	exp	TRUE	561.0	4	female	FP
2	angry	approach	exp	TRUE	679.0	5	female	FP
2	angry	approach	exp	TRUE	505.0	6	female	FP
2	happy	avoid	exp	TRUE	392.0	7	male	FP
2	happy	avoid	exp	TRUE	625.0	8	female	FP
2	angry	approach	exp	FALSE	710.0	9	female	FP
2	happy	avoid	exp	TRUE	489.0	10	male	FP
2	happy	avoid	exp	TRUE	566.0	11	female	FP
2	angry	approach	exp	TRUE	565.0	12	male	FP
2	happy	avoid	exp	TRUE	754.0	13	female	FP
2	happy	avoid	exp	TRUE	808.0	14	male	FP
2	angry	approach	exp	FALSE	653.0	15	female	FP
2	happy	avoid	exp	TRUE	417.0	16	male	FP
2	angry	approach	exp	TRUE	622.0	17	female	FP
2	happy	avoid	exp	TRUE	860.0	18	male	FP
2	angry	approach	exp	TRUE	511.0	19	female	FP
2	happy	avoid	exp	TRUE	536.0	20	male	FP
2	happy	avoid	exp	TRUE	837.0	21	female	FP
2	happy	avoid	exp	TRUE	460.0	22	male	FP
2	happy	avoid	exp	TRUE	399.0	23	male	FP
2	happy	avoid	exp	TRUE	721.0	24	female	FP
2	angry	approach	exp	TRUE	530.0	25	male	FP
2	angry	approach	exp	TRUE	816.0	26	male	FP
2	angry	approach	exp	TRUE	632.0	27	male	FP
2	angry	approach	exp	TRUE	451.0	28	male	FP
2	happy	avoid	exp	TRUE	350.0	29	female	FP
2	angry	approach	exp	TRUE	762.0	30	male	FP
2	happy	avoid	exp	TRUE	358.0	31	female	FP
2	angry	approach	exp	TRUE	306.0	32	male	FP
2	angry	approach	exp	TRUE	368.0	33	female	FP
2	angry	approach	exp	TRUE	514.0	34	male	FP
2	angry	approach	exp	TRUE	560.0	35	female	FP
2	angry	approach	exp	TRUE	411.0	36	female	FP
2	happy	avoid	exp	TRUE	529.0	37	female	FP
2	happy	avoid	exp	TRUE	399.0	38	female	FP
2	happy	avoid	exp	TRUE	293.0	39	female	FP
2	angry	approach	exp	TRUE	579.0	40	male	FP
3	angry	approach	exp	TRUE	1070.0	1	male	FP
3	happy	avoid	exp	TRUE	1098.0	2	female	FP
3	angry	approach	exp	TRUE	1105.0	3	male	FP
3	angry	approach	exp	TRUE	708.0	4	female	FP
3	angry	approach	exp	TRUE	1514.0	5	male	FP
3	angry	approach	exp	TRUE	888.0	6	female	FP
3	happy	avoid	exp	TRUE	966.0	7	male	FP
3	angry	approach	exp	TRUE	1528.0	8	male	FP
3	happy	avoid	exp	TRUE	906.0	9	female	FP
3	happy	avoid	exp	TRUE	894.0	10	male	FP
3	angry	approach	exp	TRUE	604.0	11	male	FP
3	angry	approach	exp	TRUE	452.0	12	female	FP
3	angry	approach	exp	TRUE	493.0	13	male	FP
3	angry	approach	exp	TRUE	1211.0	14	female	FP
3	angry	approach	exp	TRUE	397.0	15	female	FP
3	happy	avoid	exp	TRUE	738.0	16	female	FP
3	angry	approach	exp	TRUE	1108.0	17	female	FP
3	happy	avoid	exp	TRUE	1138.0	18	female	FP
3	angry	approach	exp	TRUE	1080.0	19	female	FP
3	angry	approach	exp	TRUE	1244.0	20	female	FP
3	angry	approach	exp	TRUE	879.0	21	female	FP
3	angry	approach	exp	TRUE	635.0	22	male	FP
3	angry	approach	exp	TRUE	838.0	23	male	FP
3	angry	approach	exp	TRUE	410.0	24	male	FP
3	angry	approach	exp	TRUE	575.0	25	female	FP
3	happy	avoid	exp	TRUE	735.0	26	female	FP
3	happy	avoid	exp	TRUE	912.0	27	female	FP
3	angry	approach	exp	TRUE	436.0	28	male	FP
3	happy	avoid	exp	TRUE	933.0	29	male	FP
3	happy	avoid	exp	TRUE	1129.0	30	female	FP
3	happy	avoid	exp	TRUE	967.0	31	female	FP
3	happy	avoid	exp	TRUE	489.0	32	male	FP
3	happy	avoid	exp	TRUE	1227.0	33	male	FP
3	happy	avoid	exp	TRUE	914.0	34	female	FP
3	happy	avoid	exp	TRUE	725.0	35	female	FP
3	happy	avoid	exp	TRUE	841.0	36	male	FP
3	happy	avoid	exp	TRUE	644.0	37	male	FP
3	happy	avoid	exp	TRUE	881.0	38	male	FP
3	happy	avoid	exp	TRUE	745.0	39	male	FP
3	happy	avoid	exp	TRUE	562.0	40	male	FP
3	angry	avoid	exp	TRUE	780.0	1	male	FP
3	angry	avoid	exp	TRUE	589.0	2	female	FP
3	angry	avoid	exp	TRUE	533.0	3	male	FP
3	happy	approach	exp	TRUE	857.0	4	male	FP
3	happy	approach	exp	TRUE	701.0	5	male	FP
3	happy	approach	exp	TRUE	772.0	6	female	FP
3	happy	approach	exp	TRUE	582.0	7	female	FP
3	angry	avoid	exp	TRUE	595.0	8	female	FP
3	happy	approach	exp	TRUE	536.0	9	male	FP
3	angry	avoid	exp	TRUE	478.0	10	male	FP
3	happy	approach	exp	TRUE	630.0	11	female	FP
3	angry	avoid	exp	TRUE	584.0	12	male	FP
3	angry	avoid	exp	TRUE	328.0	13	female	FP
3	angry	avoid	exp	TRUE	778.0	14	female	FP
3	angry	avoid	exp	TRUE	620.0	15	male	FP
3	happy	approach	exp	TRUE	976.0	16	male	FP
3	happy	approach	exp	TRUE	529.0	17	male	FP
3	happy	approach	exp	TRUE	471.0	18	male	FP
3	angry	avoid	exp	TRUE	669.0	19	male	FP
3	angry	avoid	exp	TRUE	505.0	20	male	FP
3	happy	approach	exp	TRUE	1075.0	21	female	FP
3	happy	approach	exp	TRUE	718.0	22	female	FP
3	happy	approach	exp	TRUE	1179.0	23	male	FP
3	happy	approach	exp	TRUE	754.0	24	female	FP
3	angry	avoid	exp	TRUE	676.0	25	female	FP
3	happy	approach	exp	TRUE	984.0	26	male	FP
3	happy	approach	exp	TRUE	1841.0	27	female	FP
3	happy	approach	exp	TRUE	533.0	28	female	FP
3	angry	avoid	exp	TRUE	519.0	29	male	FP
3	angry	avoid	exp	TRUE	498.0	30	female	FP
3	happy	approach	exp	FALSE	638.0	31	male	FP
3	angry	avoid	exp	FALSE	511.0	32	male	FP
3	happy	approach	exp	TRUE	720.0	33	female	FP
3	angry	avoid	exp	FALSE	943.0	34	female	FP
3	angry	avoid	exp	TRUE	569.0	35	female	FP
3	angry	avoid	exp	TRUE	624.0	36	female	FP
3	happy	approach	exp	TRUE	893.0	37	female	FP
3	angry	avoid	exp	TRUE	589.0	38	female	FP
3	happy	approach	exp	TRUE	1126.0	39	male	FP
3	angry	avoid	exp	TRUE	862.0	40	male	FP
17	angry	avoid	exp	FALSE	248.0	1	female	FP
17	happy	approach	exp	TRUE	225.0	2	female	FP
17	happy	approach	exp	TRUE	401.0	3	male	FP
17	angry	avoid	exp	TRUE	339.0	4	female	FP
17	angry	avoid	exp	TRUE	431.0	5	male	FP
17	angry	avoid	exp	TRUE	398.0	6	male	FP
17	happy	approach	exp	TRUE	316.0	7	female	FP
17	angry	avoid	exp	TRUE	423.0	8	male	FP
17	angry	avoid	exp	TRUE	319.0	9	male	FP
17	happy	approach	exp	TRUE	288.0	10	male	FP
17	angry	avoid	exp	TRUE	339.0	11	male	FP
17	happy	approach	exp	TRUE	409.0	12	female	FP
17	happy	approach	exp	TRUE	336.0	13	male	FP
17	angry	avoid	exp	TRUE	388.0	14	male	FP
17	angry	avoid	exp	TRUE	335.0	15	male	FP
17	angry	avoid	exp	TRUE	423.0	16	female	FP
17	happy	approach	exp	TRUE	357.0	17	female	FP
17	angry	avoid	exp	TRUE	404.0	18	male	FP
17	angry	avoid	exp	TRUE	392.0	19	female	FP
17	angry	avoid	exp	TRUE	327.0	20	male	FP
17	angry	avoid	exp	TRUE	522.0	21	female	FP
17	happy	approach	exp	TRUE	351.0	22	male	FP
17	angry	avoid	exp	TRUE	308.0	23	female	FP
17	happy	approach	exp	TRUE	336.0	24	female	FP
17	happy	approach	exp	TRUE	892.0	25	female	FP
17	happy	approach	exp	TRUE	344.0	26	male	FP
17	happy	approach	exp	TRUE	615.0	27	female	FP
17	happy	approach	exp	FALSE	558.0	28	female	FP
17	angry	avoid	exp	TRUE	446.0	29	male	FP
17	happy	approach	exp	TRUE	479.0	30	male	FP
17	happy	approach	exp	TRUE	432.0	31	male	FP
17	happy	approach	exp	TRUE	440.0	32	male	FP
17	happy	approach	exp	TRUE	410.0	33	female	FP
17	happy	approach	exp	TRUE	456.0	34	male	FP
17	happy	approach	exp	TRUE	336.0	35	female	FP
17	happy	approach	exp	FALSE	624.0	36	male	FP
17	angry	avoid	exp	TRUE	291.0	37	female	FP
17	angry	avoid	exp	TRUE	404.0	38	female	FP
17	angry	avoid	exp	TRUE	305.0	39	female	FP
17	angry	avoid	exp	TRUE	444.0	40	female	FP
17	angry	approach	exp	TRUE	399.0	1	female	FP
17	angry	approach	exp	TRUE	786.0	2	male	FP
17	happy	avoid	exp	TRUE	437.0	3	male	FP
17	angry	approach	exp	TRUE	282.0	4	male	FP
17	angry	approach	exp	TRUE	381.0	5	male	FP
17	happy	avoid	exp	TRUE	278.0	6	male	FP
17	angry	approach	exp	TRUE	371.0	7	female	FP
17	happy	avoid	exp	TRUE	850.0	8	female	FP
17	happy	avoid	exp	TRUE	494.0	9	female	FP
17	angry	approach	exp	TRUE	426.0	10	female	FP
17	angry	approach	exp	TRUE	819.0	11	male	FP
17	angry	approach	exp	TRUE	413.0	12	male	FP
17	happy	avoid	exp	TRUE	356.0	13	female	FP
17	angry	approach	exp	TRUE	346.0	14	female	FP
17	happy	avoid	exp	TRUE	418.0	15	male	FP
17	happy	avoid	exp	TRUE	509.0	16	female	FP
17	happy	avoid	exp	TRUE	664.0	17	male	FP
17	happy	avoid	exp	TRUE	444.0	18	female	FP
17	angry	approach	exp	TRUE	278.0	19	male	FP
17	happy	avoid	exp	TRUE	438.0	20	male	FP
17	angry	approach	exp	TRUE	263.0	21	female	FP
17	happy	avoid	exp	TRUE	403.0	22	female	FP
17	happy	avoid	exp	TRUE	464.0	23	male	FP
17	angry	approach	exp	TRUE	290.0	24	female	FP
17	angry	approach	exp	TRUE	459.0	25	female	FP
17	angry	approach	exp	TRUE	471.0	26	female	FP
17	happy	avoid	exp	TRUE	406.0	27	male	FP
17	happy	avoid	exp	TRUE	778.0	28	female	FP
17	happy	avoid	exp	TRUE	453.0	29	female	FP
17	angry	approach	exp	TRUE	290.0	30	male	FP
17	happy	avoid	exp	TRUE	334.0	31	female	FP
17	angry	approach	exp	TRUE	304.0	32	male	FP
17	angry	approach	exp	TRUE	413.0	33	male	FP
17	happy	avoid	exp	TRUE	281.0	34	female	FP
17	happy	avoid	exp	TRUE	509.0	35	male	FP
17	angry	approach	exp	TRUE	369.0	36	male	FP
17	happy	avoid	exp	TRUE	411.0	37	male	FP
17	happy	avoid	exp	TRUE	579.0	38	male	FP
17	angry	approach	exp	TRUE	418.0	39	female	FP
17	angry	approach	exp	TRUE	388.0	40	female	FP
13	angry	avoid	exp	FALSE	367.0	1	male	FP
13	angry	avoid	exp	FALSE	960.0	2	female	FP
13	angry	avoid	exp	TRUE	725.0	3	male	FP
13	angry	avoid	exp	TRUE	1868.0	4	female	FP
13	happy	approach	exp	FALSE	921.0	5	male	FP
13	angry	avoid	exp	TRUE	422.0	6	female	FP
13	happy	approach	exp	FALSE	675.0	7	female	FP
13	angry	avoid	exp	TRUE	423.0	8	female	FP
13	happy	approach	exp	FALSE	1017.0	9	female	FP
13	happy	approach	exp	TRUE	850.0	10	male	FP
13	happy	approach	exp	TRUE	773.0	11	female	FP
13	happy	approach	exp	FALSE	875.0	12	female	FP
13	angry	avoid	exp	TRUE	619.0	13	male	FP
13	angry	avoid	exp	TRUE	699.0	14	female	FP
13	happy	approach	exp	FALSE	1106.0	15	male	FP
13	angry	avoid	exp	TRUE	467.0	16	male	FP
13	happy	approach	exp	TRUE	1607.0	17	female	FP
13	happy	approach	exp	TRUE	1452.0	18	male	FP
13	happy	approach	exp	FALSE	552.0	19	male	FP
13	angry	avoid	exp	TRUE	522.0	20	male	FP
13	angry	avoid	exp	TRUE	462.0	21	male	FP
13	happy	approach	exp	FALSE	606.0	22	female	FP
13	happy	approach	exp	TRUE	427.0	23	male	FP
13	happy	approach	exp	TRUE	456.0	24	male	FP
13	angry	avoid	exp	TRUE	657.0	25	male	FP
13	happy	approach	exp	TRUE		26	male	FP
13	happy	approach	exp	TRUE	1271.0	27	female	FP
13	happy	approach	exp	TRUE	1051.0	28	female	FP
13	angry	avoid	exp	FALSE	486.0	29	male	FP
13	happy	approach	exp	FALSE	702.0	30	male	FP
13	angry	avoid	exp	FALSE	619.0	31	female	FP
13	happy	approach	exp	FALSE	779.0	32	female	FP
13	happy	approach	exp	TRUE	333.0	33	male	FP
13	angry	avoid	exp	TRUE	1295.0	34	female	FP
13	angry	avoid	exp	TRUE	627.0	35	male	FP
13	angry	avoid	exp	TRUE	591.0	36	male	FP
13	angry	avoid	exp	FALSE	1240.0	37	female	FP
13	happy	approach	exp	TRUE	638.0	38	female	FP
13	angry	avoid	exp	FALSE	443.0	39	female	FP
13	angry	avoid	exp	TRUE	529.0	40	female	FP
13	angry	approach	exp	TRUE	1682.0	1	male	FP
13	happy	avoid	exp	TRUE	651.0	2	male	FP
13	angry	approach	exp	FALSE		3	female	FP
13	happy	avoid	exp	FALSE	1124.0	4	female	FP
13	happy	avoid	exp	FALSE	418.0	5	female	FP
13	angry	approach	exp	TRUE	1936.0	6	female	FP
13	angry	approach	exp	TRUE	637.0	7	male	FP
13	angry	approach	exp	TRUE	1402.0	8	male	FP
13	happy	avoid	exp	TRUE	690.0	9	female	FP
13	angry	approach	exp	TRUE	987.0	10	female	FP
13	happy	avoid	exp	FALSE	617.0	11	male	FP
13	happy	avoid	exp	TRUE	1390.0	12	female	FP
13	happy	avoid	exp	TRUE	1010.0	13	male	FP
13	happy	avoid	exp	TRUE	499.0	14	female	FP
13	angry	approach	exp	FALSE		15	male	FP
13	happy	avoid	exp	FALSE	816.0	16	male	FP
13	angry	approach	exp	TRUE	583.0	17	female	FP
13	happy	avoid	exp	FALSE	859.0	18	female	FP
13	angry	approach	exp	FALSE	620.0	19	female	FP
13	happy	avoid	exp	FALSE	524.0	20	male	FP
13	angry	approach	exp	FALSE	675.0	21	female	FP
13	angry	approach	exp	FALSE	1261.0	22	female	FP
13	angry	approach	exp	FALSE	1107.0	23	female	FP
13	happy	avoid	exp	TRUE	818.0	24	male	FP
13	happy	avoid	exp	FALSE	987.0	25	female	FP
13	happy	avoid	exp	FALSE	384.0	26	female	FP
13	angry	approach	exp	TRUE	1484.0	27	male	FP
13	happy	avoid	exp	FALSE	749.0	28	female	FP
13	angry	approach	exp	TRUE	899.0	29	male	FP
13	angry	approach	exp	TRUE	1465.0	30	male	FP
13	happy	avoid	exp	TRUE	817.0	31	female	FP
13	happy	avoid	exp	TRUE	1287.0	32	male	FP
13	angry	approach	exp	FALSE	989.0	33	male	FP
13	angry	approach	exp	FALSE	1387.0	34	male	FP
13	happy	avoid	exp	FALSE	1823.0	35	male	FP
13	happy	avoid	exp	FALSE	370.0	36	male	FP
13	angry	approach	exp	TRUE	1015.0	37	male	FP
13	happy	avoid	exp	TRUE	144.0	38	male	FP
13	angry	approach	exp	FALSE	1247.0	39	female	FP
[truncated: 8,241 more rows]
